# Supplementary material for: Insights into Genomic Evolution and the Potential Genetic Basis of Klebsiella variicola subsp. variicola ZH07 Reveal Its Potential for Plant Growth Promotion and Autotoxin Degradation
Source: Microbiol Spectr. 2022 Nov 15;10(6):e00846-22. doi: 10.1128/spectrum.00846-22 (PMC9769570; doi:10.1128/spectrum.00846-22)
Supplement: Supplemental file 2 — Tables S1 to S7. Download spectrum.00846-22-s0002.xlsx, XLSX file, 0.07 MB [file spectrum.00846-22-s0002.xlsx]

## Sheet: Table S1
Supplementary Table S1 The features of genomic islands, prophages, tRNA, insertion sequences, in the ZH07 genome.
Genomic island identified in ZH07						Prophage identified in ZH07								tRNA identified in ZH07					Insert sequences identified in ZH07
Genomic island	Start	End	Region length (bp)	Location	GC content	Region	Location	Region Length	Completeness	Start	End	Most Common Phage	GC %	tRNA	Location	Strand	Start	End	IS element	Location	Strand	Start	End	IS family
GI-1	117425	122783	5359	Chromosome	0.429185	Prophage 1	Chromosome	28.2Kb	incomplete	1211742	1239981	PHAGE_Escher_500465_1_NC_049342(12)	0.4667	tRNA-SeC(p)-TCA	Chromosome	-	80262	80352	IS element 1	Chromosome	+	2157382	2158350	IS903B_PEP
GI-2	807664	816017	8354	Chromosome	0.459301	Prophage 2	Chromosome	58Kb	intact	1576166	1634165	PHAGE_Salmon_118970_sal3_NC_031940(15)	0.5098	tRNA-Pro-CGG	Chromosome	+	225517	225593	IS element 2	Chromosome	-	3068803	3069507	IS1400_PEP3
GI-3	846516	853623	7108	Chromosome	0.497046	Prophage 3	Chromosome	42.4Kb	intact	3336820	3379315	PHAGE_Klebsi_phiKO2_NC_005857(22)	0.5281	tRNA-Thr-GGT	Chromosome	+	470993	471068	IS element 3	Chromosome	-	3069648	3069839	IS1400_PEP
GI-4	964211	971240	7030	Chromosome	0.523044	Prophage 4	Chromosome	46.5Kb	intact	4136504	4183050	PHAGE_Edward_GF_2_NC_026611(16)	0.5288	tRNA-Leu-GAG	Chromosome	+	564196	564282	IS element 4	Chromosome	-	3069811	3069915	IS1351_PEP
GI-5	1186146	1204728	18583	Chromosome	0.632836									tRNA-Met-CAT	Chromosome	+	568223	568299	IS element 5	Chromosome	+	3370355	3370618	ISRaq1_PEP
GI-6	1215506	1236235	20730	Chromosome	0.429233									tRNA-Met-CAT	Chromosome	-	669738	669813	IS element 6	Chromosome	+	3370990	3371475	ISSpr2_PEP3
GI-7	1569030	1583591	14562	Chromosome	0.505219									tRNA-Phe-GAA	Chromosome	-	735881	735956	IS element 7	Chromosome	+	4745182	4746150	IS903B_PEP
GI-8	1588215	1592224	4010	Chromosome	0.482294									tRNA-Gly-CCC	Chromosome	+	806084	806157	IS element 8	Plasmid	+	730	936	ISSba14_PEP2
GI-9	1595566	1600865	5300	Chromosome	0.498302									tRNA-Met-CAT	Chromosome	-	981809	981885	IS element 9	Plasmid	-	8387	9310	IS903B_PEP
GI-10	1604608	1612205	7598	Chromosome	0.498947									tRNA-Met-CAT	Chromosome	-	981918	981994	IS element 10	Plasmid	+	9335	10225	ISEc33_PEP
GI-11	1615778	1621126	5349	Chromosome	0.518976									tRNA-Met-CAT	Chromosome	-	982030	982106	IS element 11	Plasmid	-	18317	19555	ISCps5_PEP
GI-12	1774386	1782441	8056	Chromosome	0.330809									tRNA-Ser-GCT	Chromosome	+	1134635	1134727	IS element 12	Plasmid	+	144461	144685	ISAtu3_PEP
GI-13	1783580	1787895	4316	Chromosome	0.351715									tRNA-Arg-ACG	Chromosome	+	1134732	1134808	IS element 13	Plasmid	+	151294	151989	ISYps1_PEP
GI-14	1800313	1807242	6930	Chromosome	0.482107									tRNA-Arg-ACG	Chromosome	+	1134959	1135035	IS element 14	Plasmid	+	152052	152285	ISKpn20_PEP
GI-15	1829842	1846062	16221	Chromosome	0.62789									tRNA-Arg-ACG	Chromosome	+	1135092	1135168	IS element 15	Plasmid	+	152306	153106	ISKpn20_PEP3
GI-16	1879083	1886086	7004	Chromosome	0.559537									tRNA-Arg-ACG	Chromosome	+	1135397	1135473	IS element 16	Plasmid	-	153125	153844	ISEc20_PEP
GI-17	2157382	2183133	25752	Chromosome	0.50299									tRNA-Glu-TTC	Chromosome	+	1259388	1259463	IS element 17	Plasmid	-	153863	154261	ISEc20_PEP
GI-18	2206420	2212906	6487	Chromosome	0.617389									tRNA-Lys-TTT	Chromosome	-	1425404	1425479	IS element 18	Plasmid	+	163656	163919	ISRaq1_PEP
GI-19	2266963	2287915	20953	Chromosome	0.441846									tRNA-Val-TAC	Chromosome	-	1425484	1425559	IS element 19	Plasmid	+	163916	164776	ISRaq1_PEP3
GI-20	2316192	2322460	6269	Chromosome	0.509491									tRNA-Val-TAC	Chromosome	-	1425606	1425681
GI-21	2337724	2347777	10054	Chromosome	0.585638									tRNA-Val-TAC	Chromosome	-	1425727	1425802
GI-22	2364528	2369715	5188	Chromosome	0.58963									tRNA-Ala-GGC	Chromosome	+	1428502	1428577
GI-23	2385598	2394409	8812	Chromosome	0.562301									tRNA-Ala-GGC	Chromosome	+	1428619	1428694
GI-24	2628313	2634659	6347	Chromosome	0.500551									tRNA-Arg-CCT	Chromosome	-	1449015	1449089
GI-25	2651154	2655780	4627	Chromosome	0.612708									tRNA-Pro-GGG	Chromosome	-	1634167	1634243
GI-26	2658332	2662683	4352	Chromosome	0.570083									tRNA-Asn-GTT	Chromosome	-	1871445	1871520
GI-27	2677098	2686738	9641	Chromosome	0.483664									tRNA-Asn-GTT	Chromosome	+	1873279	1873354
GI-28	2701524	2738443	36920	Chromosome	0.539193									tRNA-Asn-GTT	Chromosome	-	1888910	1888985
GI-29	2742660	2747068	4409	Chromosome	0.552279									tRNA-Asn-GTT	Chromosome	-	1901542	1901617
GI-30	2754753	2763480	8728	Chromosome	0.583066									tRNA-Ser-CGA	Chromosome	+	1902609	1902698
GI-31	2839464	2848058	8595	Chromosome	0.509366									tRNA-Gly-GCC	Chromosome	+	1923810	1923885
GI-32	2849695	2862756	13062	Chromosome	0.480861									tRNA-Cys-GCA	Chromosome	+	1923926	1923999
GI-33	3040865	3047466	6602	Chromosome	0.607998									tRNA-Leu-TAA	Chromosome	+	1924013	1924099
GI-34	3065268	3072952	7685	Chromosome	0.41093									tRNA-Tyr-GTA	Chromosome	-	2137167	2137251
GI-35	3086061	3090294	4234	Chromosome	0.57794									tRNA-Tyr-GTA	Chromosome	-	2137467	2137551
GI-36	3091075	3100520	9446	Chromosome	0.583104									tRNA-Val-GAC	Chromosome	-	2394409	2394485
GI-37	3100655	3105561	4907	Chromosome	0.613002									tRNA-Val-GAC	Chromosome	-	2394490	2394566
GI-38	3126190	3134595	8406	Chromosome	0.613252									tRNA-Val-GAC	Chromosome	-	2394571	2394647
GI-39	3276283	3284353	8071	Chromosome	0.56511									tRNA-Ser-GGA	Chromosome	+	3476449	3476534
GI-40	3284401	3290821	6421	Chromosome	0.596325									tRNA-Ser-GGA	Chromosome	+	3482032	3482119
GI-41	3313624	3318564	4941	Chromosome	0.555151									tRNA-Ser-TGA	Chromosome	-	3544566	3544653
GI-42	3328245	3332932	4688	Chromosome	0.549061									tRNA-Lys-TTT	Chromosome	-	3817672	3817747
GI-43	3353028	3360177	7150	Chromosome	0.539301									tRNA-Lys-TTT	Chromosome	-	3817781	3817856
GI-44	3364250	3387576	23327	Chromosome	0.488918									tRNA-Lys-TTT	Chromosome	-	3818003	3818078
GI-45	4120857	4140895	20039	Chromosome	0.546784									tRNA-Val-TAC	Chromosome	-	3818082	3818157
GI-46	4143156	4187375	44220	Chromosome	0.533876									tRNA-Lys-TTT	Chromosome	-	3818309	3818384
GI-47	4398162	4405982	7821	Chromosome	0.377573									tRNA-Val-TAC	Chromosome	-	3818387	3818462
GI-48	4412829	4418203	5375	Chromosome	0.493581									tRNA-Lys-TTT	Chromosome	-	3818588	3818663
GI-49	4420278	4427789	7512	Chromosome	0.42918									tRNA-Met-CAT	Chromosome	+	3880133	3880209
GI-50	4437382	4441823	4442	Chromosome	0.520937									tRNA-Leu-TAG	Chromosome	+	3880218	3880302
GI-51	4444722	4454335	9614	Chromosome	0.461306									tRNA-Gln-TTG	Chromosome	+	3880326	3880400
GI-52	4736182	4746150	9969	Chromosome	0.528338									tRNA-Gln-TTG	Chromosome	+	3880437	3880511
GI-53	4946593	4952253	5661	Chromosome	0.443385									tRNA-Met-CAT	Chromosome	+	3880535	3880611
GI-54	5121280	5125560	4281	Chromosome	0.422098									tRNA-Gln-CTG	Chromosome	+	3880658	3880732
														tRNA-Gln-CTG	Chromosome	+	3880808	3880882
														tRNA-Thr-TGT	Chromosome	-	4164067	4164142
														tRNA-Arg-TCT	Chromosome	-	4183052	4183128
														tRNA-Thr-CGT	Chromosome	+	4397923	4397998
														tRNA-Asp-GTC	Chromosome	-	4498077	4498153
														tRNA-Asp-GTC	Chromosome	-	4507527	4507603
														tRNA-Ala-TGC	Chromosome	-	4510942	4511017
														tRNA-Ile-GAT	Chromosome	-	4511054	4511130
														tRNA-Leu-CAG	Chromosome	+	4806396	4806480
														tRNA-Leu-CAG	Chromosome	+	4806509	4806593
														tRNA-Leu-CAG	Chromosome	+	4806625	4806709
														tRNA-Glu-TTC	Chromosome	-	4917079	4917154
														tRNA-Leu-CAA	Chromosome	-	4963869	4963953
														tRNA-Gly-GCC	Chromosome	-	5097146	5097221
														tRNA-Gly-GCC	Chromosome	-	5097294	5097369
														tRNA-Gly-GCC	Chromosome	-	5097438	5097513
														tRNA-Phe-GAA	Chromosome	+	5138511	5138586
														tRNA-Glu-TTC	Chromosome	-	5283803	5283878
														tRNA-Thr-GGT	Chromosome	-	5321304	5321379
														tRNA-Gly-TCC	Chromosome	-	5321385	5321459
														tRNA-Tyr-GTA	Chromosome	-	5321575	5321659
														tRNA-Thr-TGT	Chromosome	-	5321670	5321745
														tRNA-Ala-TGC	Chromosome	-	5328699	5328774
														tRNA-Ile-GAT	Chromosome	-	5328811	5328887
														tRNA-Pro-TGG	Chromosome	-	5378561	5378637
														tRNA-Leu-CAG	Chromosome	-	5378680	5378766
														tRNA-His-GTG	Chromosome	-	5378790	5378865
														tRNA-Arg-CCG	Chromosome	-	5378921	5378997
														tRNA-Trp-CCA	Chromosome	-	5417026	5417101
														tRNA-Asp-GTC	Chromosome	-	5417154	5417230
														tRNA-Ala-TGC	Chromosome	-	5420569	5420644
														tRNA-Ile-GAT	Chromosome	-	5420751	5420827
														tRNA-Glu-TTC	Chromosome	-	5524270	5524345

## Sheet: Table S2
Supplementary Table S2 The list of the potential horizontal genes in the ZH07 chromosome.
Potential horizontal genes	HGTector scores	Potential donor	Location	Strand	Start	End	Function	RAST annotation
Horizontal gene 1	0.531477	Proteobacteria	Chromosome	+	12525	13349	DNA-damage-inducible protein D
Horizontal gene 2	0.582231	Enterobacterales	Chromosome	-	35893	36216	Antitoxin to RelE-like translational repressor toxin
Horizontal gene 3	0.550031	Proteobacteria	Chromosome	+	44533	45795	Gallate dioxygenase (EC 1.13.11.57)
Horizontal gene 4	0.493931	Proteobacteria	Chromosome	+	47146	47886	4-oxalmesaconate hydratase (EC 4.2.1.83)
Horizontal gene 5	0.566815	Sodalis praecaptivus	Chromosome	+	47883	48596	4-carboxy-4-hydroxy-2-oxoadipate aldolase (EC 4.1.3.17)
Horizontal gene 6	0.538276	Enterobacterales	Chromosome	+	48597	49682	4-oxalomesaconate tautomerase (EC 5.3.2.8)
Horizontal gene 7	0.520684	Proteus sp. HMSC10D02	Chromosome	-	53458	54360	N-acetylmuramic acid 6-phosphate etherase (EC 4.2.1.126)
Horizontal gene 8	0.552288	Proteobacteria	Chromosome	-	64967	65881	Transcriptional regulator, LysR family
Horizontal gene 9	0.530271	Enterobacterales	Chromosome	+	66606	67076	COGs COG3558
Horizontal gene 10	0.534219	Proteobacteria	Chromosome	-	109405	109680	DNA-directed RNA polymerase omega subunit (EC 2.7.7.6)	icw(1);CBSS-176299.4.peg.1292 isu;RNA_polymerase_bacterial
Horizontal gene 11	0.553502	Enterobacterales	Chromosome	+	120740	121657	Efflux ABC transporter, ATP-binding protein
Horizontal gene 12	0.57174	Budvicia aquatica DSM 5075 = ATCC 35567	Chromosome	-	124386	125402	Gluconolactonase (EC 3.1.1.17)	isu;Entner-Doudoroff_Pathway
Horizontal gene 13	0.491971	Proteobacteria	Chromosome	+	129004	129240	LSU ribosomal protein L28p @ LSU ribosomal protein L28p, zinc-independent	icw(1);Ribosome_LSU_bacterial
Horizontal gene 14	0.49238	Proteobacteria	Chromosome	+	129261	129428	LSU ribosomal protein L33p @ LSU ribosomal protein L33p, zinc-independent	isu;Ribosome_LSU_bacterial icw(1);Ribosome_LSU_bacterial
Horizontal gene 15	0.565612	Proteobacteria	Chromosome	+	199050	199493	Inner membrane protein YiaA
Horizontal gene 16	0.523378	Enterobacterales	Chromosome	-	207612	208967	4-hydroxybenzoate transporter	idu(1);Gentisate_degradation idu(1);p-Hydroxybenzoate_degradation idu(1);Salicylate_and_gentisate_catabolism
Horizontal gene 17	0.465746	Proteobacteria	Chromosome	-	422971	423603	Cyclic AMP receptor protein	isu;cAMP_signaling_in_bacteria isu;CytR_regulation
Horizontal gene 18	0.528377	Proteobacteria	Chromosome	+	443197	443499	LSU ribosomal protein L23p (L23Ae)	icw(1);Ribosome_LSU_bacterial
Horizontal gene 19	0.483402	Proteobacteria	Chromosome	+	444355	444633	SSU ribosomal protein S19p (S15e)	icw(3);Ribosome_SSU_bacterial
Horizontal gene 20	0.508365	Proteobacteria	Chromosome	+	444648	444980	LSU ribosomal protein L22p (L17e)	icw(10);Ribosome_LSU_bacterial
Horizontal gene 21	0.455748	Bacteria	Chromosome	+	445709	446119	LSU ribosomal protein L16p (L10e)	icw(9);Ribosome_LSU_bacterial
Horizontal gene 22	0.528126	Proteobacteria	Chromosome	+	446119	446310	LSU ribosomal protein L29p (L35e)	icw(7);Ribosome_LSU_bacterial
Horizontal gene 23	0.477325	Bacteria	Chromosome	+	446730	447101	LSU ribosomal protein L14p (L23e)	icw(3);Ribosome_LSU_bacterial
Horizontal gene 24	0.511445	Proteobacteria	Chromosome	+	447995	448300	SSU ribosomal protein S14p (S29e) @ SSU ribosomal protein S14p (S29e), zinc-independent	isu;Ribosome_SSU_bacterial icw(3);Ribosome_SSU_bacterial
Horizontal gene 25	0.515207	Proteobacteria	Chromosome	+	450157	450336	LSU ribosomal protein L30p (L7e)	icw(6);Ribosome_LSU_bacterial
Horizontal gene 26	0.562856	Bacteria	Chromosome	-	477575	477871	DNA-binding protein Fis	isu;DNA_structural_proteins,_bacterial
Horizontal gene 27	0.538732	Enterobacterales	Chromosome	+	509324	510223	Fumarate hydratase class I, alpha region (EC 4.2.1.2); L(+)-tartrate dehydratase alpha subunit (EC 4.2.1.32)	icw(1);Muconate_lactonizing_enzyme_family
Horizontal gene 28	0.529055	Enterobacterales	Chromosome	+	510223	510840	Fumarate hydratase class I, beta region (EC 4.2.1.2); L(+)-tartrate dehydratase beta subunit (EC 4.2.1.32)	isu;Muconate_lactonizing_enzyme_family
Horizontal gene 29	0.511962	Gammaproteobacteria	Chromosome	+	511249	512256	Oxaloacetate decarboxylase Na(+) pump, alpha chain (EC 4.1.1.3)
Horizontal gene 30	0.439588	Bacteria	Chromosome	+	512223	512384	Oxaloacetate decarboxylase Na(+) pump, alpha chain (EC 4.1.1.3)
Horizontal gene 31	0.588962	Mixta sp. BIT-26	Chromosome	+	512381	513016	Oxaloacetate decarboxylase Na(+) pump, alpha chain (EC 4.1.1.3)
Horizontal gene 32	0.519724	Enterobacterales	Chromosome	+	513032	514333	Oxaloacetate decarboxylase Na(+) pump, beta chain (EC 4.1.1.3)
Horizontal gene 33	0.524761	Enterobacterales	Chromosome	-	530510	531793	Uncharacterized MFS-type transporter
Horizontal gene 34	0.550151	Enterobacterales	Chromosome	+	533185	534249	Mannonate dehydratase (EC 4.2.1.8)	idu(1);D-Galacturonate_and_D-Glucuronate_Utilization
Horizontal gene 35	0.513626	Proteobacteria	Chromosome	+	553079	553390	LSU ribosomal protein L21p	isu;Ribosome_LSU_bacterial isu;CBSS-176279.3.peg.868
Horizontal gene 36	0.504897	Proteobacteria	Chromosome	+	574787	575056	SSU ribosomal protein S15p (S13e)	isu;Ribosome_SSU_bacterial
Horizontal gene 37	0.510394	Proteus sp. HMSC10D02	Chromosome	-	601576	602988	PTS system, tagatose-specific IIB component / PTS system, tagatose-specific IIC component
Horizontal gene 38	0.556496	Proteus sp. HMSC10D02	Chromosome	-	675972	677579	Putative transmembrane protein
Horizontal gene 39	0.519944	Enterobacterales	Chromosome	-	821559	822362	4-carboxymuconolactone decarboxylase (EC 4.1.1.44)	idu(3);Protocatechuate_branch_of_beta-ketoadipate_pathway
Horizontal gene 40	0.58673	Enterobacterales	Chromosome	-	822395	823414	Uncharacterized oxidoreductase, YajO family
Horizontal gene 41	0.587436	Enterobacterales	Chromosome	-	854714	855220	Transcriptional regulator, MarR family
Horizontal gene 42	0.575235	Proteus sp. HMSC10D02	Chromosome	+	855302	856198	regulatory protein
Horizontal gene 43	0.532785	Enterobacterales	Chromosome	-	929052	929402	Propanediol utilization polyhedral body protein PduU	icw(3);Propanediol_utilization
Horizontal gene 44	0.581319	Bacteria	Chromosome	-	936729	937004	Propanediol utilization polyhedral body protein PduJ	icw(10);Propanediol_utilization
Horizontal gene 45	0.5342	Enterobacterales	Chromosome	-	942121	942933	Propanediol utilization polyhedral body protein PduB	icw(3);Propanediol_utilization
Horizontal gene 46	0.582114	Gammaproteobacteria	Chromosome	-	942930	943214	Propanediol utilization polyhedral body protein PduA	icw(5);Propanediol_utilization
Horizontal gene 47	0.546584	Enterobacterales	Chromosome	+	957046	957327	Cobalt ECF transporter, additional substrate-binding protein CbiN
Horizontal gene 48	0.543607	Enterobacterales	Chromosome	+	1000708	1001880	FMNH2-dependent alkanesulfonate monooxygenase (EC 1.14.14.5)
Horizontal gene 49	0.484908	Gammaproteobacteria	Chromosome	+	1003398	1004804	Coenzyme F420-dependent N5,N10-methylene tetrahydromethanopterin reductase and related flavin-dependent oxidoreductases
Horizontal gene 50	0.575127	Enterobacterales	Chromosome	+	1009019	1010242	Acyl-CoA dehydrogenase; probable dibenzothiophene desulfurization enzyme	idu(1);Alkanesulfonate_assimilation
Horizontal gene 51	0.588432	Enterobacterales	Chromosome	-	1010288	1011229	Alkanesulfonate ABC transporter substrate-binding protein SsuA
Horizontal gene 52	0.566721	Enterobacterales	Chromosome	+	1073362	1073655	NOHBY218; no homolog in Saccharomyces cerevisiae
Horizontal gene 53	0.438835	Proteobacteria	Chromosome	+	1134127	1134312	Carbon storage regulator	isu;Carbon_storage_regulator isu;Carbon_Starvation
Horizontal gene 54	0.568854	Enterobacterales	Chromosome	+	1135761	1136075	transport-associated
Horizontal gene 55	0.575456	Proteobacteria	Chromosome	+	1159430	1160332	Fe(2+)/alpha-ketoglutarate-dependent dioxygenase LpxO
Horizontal gene 56	0.582761	Enterobacterales	Chromosome	+	1165579	1167099	Aldehyde dehydrogenase (EC 1.2.1.3)	idu(1);Pyruvate_metabolism_II:_acetyl-CoA,_acetogenesis_from_pyruvate idu(1);Methylglyoxal_Metabolism
Horizontal gene 57	0.581537	Enterobacterales	Chromosome	-	1178146	1178874	Ribulose-5-phosphate 4-epimerase and related epimerases and aldolases
Horizontal gene 58	0.573526	Gammaproteobacteria	Chromosome	-	1178875	1180395	ABC transporter, permease protein (cluster 3, basic aa/glutamine/opines) / ABC transporter, ATP-binding protein (cluster 3, basic aa/glutamine/opines)
Horizontal gene 59	0.588778	Gammaproteobacteria	Chromosome	-	1181249	1182316	2OG-Fe(II) oxygenase
Horizontal gene 60	0.584046	Gammaproteobacteria	Chromosome	-	1183187	1184137	Guanidinobutyrase (EC 3.5.3.7)
Horizontal gene 61	0.518238	Proteobacteria	Chromosome	+	1188488	1189645	Bll6428 protein
Horizontal gene 62	0.572453	Proteobacteria	Chromosome	+	1189668	1190588	Glyoxalase family protein
Horizontal gene 63	0.579396	Proteobacteria	Chromosome	+	1190925	1191908	2-keto-4-pentenoate hydratase/2-oxohepta-3-ene-1,7-dioic acid hydratase (catechol pathway)
Horizontal gene 64	0.554147	Proteobacteria	Chromosome	+	1191912	1192703	Metal-dependent hydrolase
Horizontal gene 65	0.578366	Proteobacteria	Chromosome	-	1198196	1198819	NADPH-dependent FMN reductase family protein
Horizontal gene 66	0.536915	Proteobacteria	Chromosome	+	1386619	1386954	Ethanolamine utilization polyhedral-body-like protein EutS
Horizontal gene 67	0.582024	Proteobacteria	Chromosome	+	1389964	1390254	Ethanolamine utilization polyhedral-body-like protein EutM
Horizontal gene 68	0.515681	Proteobacteria	Chromosome	+	1396955	1398316	Ethanolamine ammonia-lyase heavy chain (EC 4.3.1.7)
Horizontal gene 69	0.53164	Proteobacteria	Chromosome	+	1399249	1399908	Ethanolamine utilization polyhedral-body-like protein EutL
Horizontal gene 70	0.503555	Proteobacteria	Chromosome	-	1416942	1417199	Phosphotransferase system, phosphocarrier protein HPr	isu;HPr_catabolite_repression_system
Horizontal gene 71	0.509329	Proteobacteria	Chromosome	+	1514163	1514465	NADH-ubiquinone oxidoreductase chain K (EC 1.6.5.3)	isu;Respiratory_Complex_I isu;NADH_ubiquinone_oxidoreductase
Horizontal gene 72	0.582949	Enterobacterales	Chromosome	+	1571290	1572030	ABC transporter, ATP-binding protein (cluster 3, basic aa/glutamine/opines)
Horizontal gene 73	0.523322	Enterobacterales	Chromosome	+	1728322	1729689	D-arabinitol 4-dehydrogenase (EC 1.1.1.11)
Horizontal gene 74	0.553232	Proteus sp. HMSC10D02	Chromosome	+	1730490	1731161	Xylulose kinase (EC 2.7.1.17)	icw(1);Xylose_utilization
Horizontal gene 75	0.483372	Bacteria	Chromosome	+	1798731	1798913	Mannose-1-phosphate guanylyltransferase (EC 2.7.7.13) / Mannose-6-phosphate isomerase (EC 5.3.1.8)	icw(2);Mannose_Metabolism
Horizontal gene 76	0.573594	Enterobacterales	Chromosome	+	1800313	1801107	O-antigen export system permease protein RfbD
Horizontal gene 77	0.557066	Serratia	Chromosome	+	1801107	1802321	O-antigen export system, ATP-binding protein
Horizontal gene 78	0.555287	Erwiniaceae	Chromosome	+	1808465	1809580	Glycosyltransferase
Horizontal gene 79	0.529466	Enterobacterales	Chromosome	-	1824541	1826115	Nitrogenase (molybdenum-iron)-specific transcriptional regulator NifA	icw(1);Nitrogen_fixation
Horizontal gene 80	0.559612	Enterobacterales	Chromosome	-	1831127	1832329	Cysteine desulfurase (EC 2.8.1.7) => NifS
Horizontal gene 81	0.519285	Enterobacterales	Chromosome	-	1832345	1833184	Iron-sulfur cluster assembly scaffold protein NifU	icw(2);Nitrogen_fixation
Horizontal gene 82	0.55219	Enterobacterales	Chromosome	-	1835231	1836604	Nitrogenase FeMo-cofactor scaffold and assembly protein NifE	isu;Nitrogen_fixation
Horizontal gene 83	0.551016	Enterobacterales	Chromosome	-	1838100	1839662	Nitrogenase (molybdenum-iron) beta chain (EC 1.18.6.1)	icw(3);Nitrogen_fixation
Horizontal gene 84	0.425566	Enterobacterales	Chromosome	-	1839718	1841166	Nitrogenase (molybdenum-iron) alpha chain (EC 1.18.6.1)	icw(1);Nitrogen_fixation
Horizontal gene 85	0.423553	Proteobacteria	Chromosome	-	1841183	1842064	Nitrogenase (molybdenum-iron) reductase and maturation protein NifH	icw(3);Nitrogen_fixation
Horizontal gene 86	0.574812	Proteus sp. HMSC10D02	Chromosome	+	1842469	1845984	Pyruvate-flavodoxin oxidoreductase
Horizontal gene 87	0.586013	Enterobacterales	Chromosome	-	1858210	1858599	Probable tautomerase YolI/YrdN
Horizontal gene 88	0.560839	Enterobacterales	Chromosome	+	1858715	1859671	Transcriptional regulator, LysR family
Horizontal gene 89	0.568117	Enterobacterales	Chromosome	-	1879182	1879889	Transcriptional regulator, AcrR family
Horizontal gene 90	0.573384	Enterobacterales	Chromosome	+	1882509	1883465	Serine acetyltransferase (EC 2.3.1.30)	idu(1);Cysteine_Biosynthesis idu(1);Conserved_gene_cluster_possibly_involved_in_RNA_metabolism idu(1);Methionine_Biosynthesis
Horizontal gene 91	0.5763	Enterobacterales	Chromosome	+	1885202	1886377	Sulfur carrier protein ThiS adenylyltransferase (EC 2.7.7.73)
Horizontal gene 92	0.547131	Enterobacterales	Chromosome	+	1886415	1887359	cAMP-binding protein
Horizontal gene 93	0.547443	Enterobacterales	Chromosome	+	1887463	1888836	Cysteine desulfurase (EC 2.8.1.7)	isu;CBSS-84588.1.peg.1247 isu;mnm5U34_biosynthesis_bacteria isu;Alanine_biosynthesis
Horizontal gene 94	0.396276	Proteobacteria	Chromosome	+	1895093	1895974	Putative polysaccharide deacetylase
Horizontal gene 95	0.572118	Enterobacterales	Chromosome	+	1897390	1898166	Oxidoreductase, short-chain dehydrogenase/reductase family
Horizontal gene 96	0.578589	Enterobacterales	Chromosome	+	1898176	1898922	Oxidoreductase, short-chain dehydrogenase/reductase family
Horizontal gene 97	0.538469	Enterobacterales	Chromosome	+	1925584	1926465	Dihydrodipicolinate synthase family
Horizontal gene 98	0.533658	Enterobacterales	Chromosome	+	1966627	1967961	L-malate or citrate/H+ symporter CimH (TC 2.A.24.2.4)
Horizontal gene 99	0.56929	Enterobacterales	Chromosome	+	2043927	2045366	Protein containing domains DUF404, DUF407
Horizontal gene 100	0.529876	Enterobacterales	Chromosome	+	2046286	2047101	Protein containing transglutaminase-like domain, putative cysteine protease
Horizontal gene 101	0.582705	Enterobacterales	Chromosome	+	2047118	2047864	hypothetical protein
Horizontal gene 102	0.576392	Enterobacterales	Chromosome	-	2047926	2049011	Maltodextrin ABC transporter, ATP-binding protein MsmX
Horizontal gene 103	0.568777	Enterobacterales	Chromosome	-	2050792	2051700	ABC transporter, permease protein 1 (cluster 1, maltose/g3p/polyamine/iron)
Horizontal gene 104	0.589194	Enterobacterales	Chromosome	-	2051710	2052954	Glucosamine ABC transport system, periplasmic sugar-binding protein
Horizontal gene 105	0.522382	Proteus sp. HMSC10D02	Chromosome	-	2059904	2060992	ABC transporter, ATP-binding protein (cluster 13, osmolytes)
Horizontal gene 106	0.521247	Proteobacteria	Chromosome	+	2160234	2162663	Quinate/shikimate dehydrogenase [Pyrroloquinoline-quinone] (EC 1.1.5.8)
Horizontal gene 107	0.584551	Enterobacterales	Chromosome	-	2167092	2167715	Resolvase
Horizontal gene 108	0.569628	Proteobacteria	Chromosome	+	2178111	2178308	LSU ribosomal protein L35p	isu;Ribosome_LSU_bacterial isu;Mycobacterium_virulence_operon_involved_in_protein_synthesis_(LSU_ribosomal_proteins)
Horizontal gene 109	0.53832	Proteobacteria	Chromosome	-	2182765	2183133	RidA/YER057c/UK114 superfamily, group 2, YoaB-like protein
Horizontal gene 110	0.5844	Enterobacterales	Chromosome	-	2210712	2211623	Transcriptional regulator, LysR family
Horizontal gene 111	0.582169	Proteobacteria	Chromosome	+	2211720	2212715	Nucleoside-diphosphate-sugar epimerases
Horizontal gene 112	0.542278	Enterobacterales	Chromosome	+	2212889	2213425	Transcriptional regulator KPN_02146, AcrR family
Horizontal gene 113	0.500249	Enterobacterales	Chromosome	+	2213500	2214609	RND efflux system, membrane fusion protein KPN_02145
Horizontal gene 114	0.579777	Proteobacteria	Chromosome	-	2217763	2218947	L-lactate dehydrogenase
Horizontal gene 115	0.51312	Enterobacterales	Chromosome	+	2230134	2231987	4-hydroxyphenylpyruvate dioxygenase (EC 1.13.11.27)	isu;Plastoquinone_and_Tocopherol_Biosynthesis isu;Tocopherol_Biosynthesis isu;Homogentisate_pathway_of_aromatic_compound_degradation isu;Aromatic_amino_acid_degradation isu;Plastoquinone_Biosynthesis
Horizontal gene 116	0.574026	Enterobacterales	Chromosome	+	2233397	2234233	Shikimate 5-dehydrogenase I alpha (EC 1.1.1.25)	idu(2);Common_Pathway_For_Synthesis_of_Aromatic_Compounds_(DAHP_synthase_to_chorismate)
Horizontal gene 117	0.583384	Proteus sp. HMSC10D02	Chromosome	-	2247281	2248861	Rhodanese-related sulfurtransferase, 4 domains
Horizontal gene 118	0.586856	Proteus sp. HMSC10D02	Chromosome	-	2248867	2249469	Cysteine dioxygenase (EC 1.13.11.20)	isu;Aromatic_dioxygenase_mess isu;Dioxygenases_(EC_1.13.11.-)
Horizontal gene 119	0.574947	Enterobacterales	Chromosome	+	2250614	2251699	Aliphatic sulfonate monooxygenase family, FMNH2- or F420-dependent
Horizontal gene 120	0.561285	Enterobacterales	Chromosome	+	2251696	2252847	Acyl-CoA dehydrogenase
Horizontal gene 121	0.537747	Enterobacterales	Chromosome	+	2252853	2253815	ABC transporter, substrate-binding protein (cluster 10, nitrate/sulfonate/bicarbonate)
Horizontal gene 122	0.585089	Enterobacterales	Chromosome	+	2254830	2255825	ABC transporter, permease protein (cluster 10, nitrate/sulfonate/bicarbonate)
Horizontal gene 123	0.584366	Enterobacterales	Chromosome	+	2255819	2256607	ABC transporter, ATP-binding protein (cluster 1, maltose/g3p/polyamine/iron); ABC transporter, ATP-binding protein (cluster 10, nitrate/sulfonate/bicarbonate)
Horizontal gene 124	0.584072	Proteobacteria	Chromosome	+	2276400	2277281	D-lactate dehydratase (EC 4.2.1.130)
Horizontal gene 125	0.53688	Proteobacteria	Chromosome	-	2278978	2279373	Glyoxalase family protein
Horizontal gene 126	0.585576	Proteus sp. HMSC10D02	Chromosome	+	2293622	2294779	Amidohydrolase family protein
Horizontal gene 127	0.574389	Bacteria	Chromosome	-	2303765	2304136	hypothetical protein
Horizontal gene 128	0.583841	Enterobacterales	Chromosome	+	2304984	2305391	Gluconate 2-dehydrogenase (EC 1.1.99.3), membrane-bound, gamma subunit	icw(1);D-gluconate_and_ketogluconates_metabolism
Horizontal gene 129	0.549714	Enterobacterales	Chromosome	+	2305394	2307178	Gluconate 2-dehydrogenase (EC 1.1.99.3), membrane-bound, flavoprotein	icw(2);D-gluconate_and_ketogluconates_metabolism
Horizontal gene 130	0.578686	Enterobacterales	Chromosome	+	2307192	2308529	Gluconate 2-dehydrogenase (EC 1.1.99.3), membrane-bound, cytochrome c	isu;D-gluconate_and_ketogluconates_metabolism
Horizontal gene 131	0.491256	Proteobacteria	Chromosome	+	2323134	2324261	Coenzyme F420-dependent N5,N10-methylene tetrahydromethanopterin reductase and related flavin-dependent oxidoreductases; sulfonate monooxygenase	isu;Alkanesulfonate_assimilation
Horizontal gene 132	0.570843	Enterobacterales	Chromosome	+	2340280	2341458	Uncharacterized MFS-type transporter
Horizontal gene 133	0.567313	Proteobacteria	Chromosome	+	2342515	2343882	Chromate transport protein ChrA	icw(1);Resistance_to_chromium_compounds
Horizontal gene 134	0.587834	Enterobacterales	Chromosome	-	2349861	2350676	Hydroxymethylpyrimidine ABC transporter, transmembrane component	icw(1);Thiamin_biosynthesis
Horizontal gene 135	0.573607	Enterobacterales	Chromosome	-	2350678	2351508	Hydroxymethylpyrimidine ABC transporter, ATP-binding protein
Horizontal gene 136	0.529643	Enterobacterales	Chromosome	+	2357501	2358490	Hydroxymethylpyrimidine ABC transporter, substrate-binding component	idu(2);Thiamin_biosynthesis
Horizontal gene 137	0.582521	Enterobacterales	Chromosome	+	2358502	2359920	Chlorohydrolase/deaminase family protein
Horizontal gene 138	0.538551	Enterobacterales	Chromosome	+	2359941	2360930	Oxidoreductase
Horizontal gene 139	0.557198	Pectobacteriaceae	Chromosome	-	2361821	2363158	Putative aminotransferase
Horizontal gene 140	0.57744	Gammaproteobacteria	Chromosome	+	2364631	2365401	L-1-amino-2-propanol dehydrogenase [NADP+]
Horizontal gene 141	0.556456	Gammaproteobacteria	Chromosome	+	2365416	2366942	Uncharacterized amino acid permease, GabP family
Horizontal gene 142	0.571026	Enterobacterales	Chromosome	-	2367004	2367921	Transcriptional regulator, LysR family
Horizontal gene 143	0.568027	Enterobacterales	Chromosome	-	2372303	2373274	Oligopeptide ABC transporter, ATP-binding protein OppF (TC 3.A.1.5.1)
Horizontal gene 144	0.544605	Enterobacterales	Chromosome	-	2373271	2374251	ABC transporter, ATP-binding protein (cluster 5, nickel/peptides/opines)
Horizontal gene 145	0.543243	Enterobacterales	Chromosome	-	2374248	2375195	Oligopeptide ABC transporter, permease protein OppC (TC 3.A.1.5.1)
Horizontal gene 146	0.573388	Enterobacterales	Chromosome	-	2375195	2376154	Oligopeptide ABC transporter, permease protein OppB (TC 3.A.1.5.1)
Horizontal gene 147	0.564075	Proteobacteria	Chromosome	-	2378052	2379095	Methionine ABC transporter ATP-binding protein	icw(1);Methionine_Degradation idu(4);Methionine_Biosynthesis
Horizontal gene 148	0.511001	Proteobacteria	Chromosome	-	2379148	2379924	Methionine ABC transporter substrate-binding protein	idu(5);Methionine_Degradation icw(1);Methionine_Biosynthesis
Horizontal gene 149	0.57128	Proteobacteria	Chromosome	-	2379957	2380631	Methionine ABC transporter permease protein	icw(2);Methionine_Degradation icw(2);Methionine_Biosynthesis
Horizontal gene 150	0.587106	Proteobacteria	Chromosome	-	2380633	2381859	Acyl-CoA dehydrogenase; probable dibenzothiophene desulfurization enzyme	idu(1);Alkanesulfonate_assimilation
Horizontal gene 151	0.541357	Bacteria	Chromosome	-	2385641	2386657	Alcohol dehydrogenase (EC 1.1.1.1)	idu(7);Fermentations:_Mixed_acid idu(7);Butanol_Biosynthesis idu(7);5-FCL-like_protein
Horizontal gene 152	0.569401	Proteobacteria	Chromosome	+	2392346	2393098	Dehydrogenases with different specificities (related to short-chain alcohol dehydrogenases)
Horizontal gene 153	0.57919	Enterobacterales	Chromosome	+	2394902	2395480	Lysine decarboxylase family
Horizontal gene 154	0.585916	Pantoea	Chromosome	-	2438038	2439249	Uncharacterized MFS-type transporter
Horizontal gene 155	0.588765	Enterobacterales	Chromosome	+	2439381	2439845	Transcriptional regulator, HxlR family
Horizontal gene 156	0.537335	Enterobacterales	Chromosome	-	2446803	2447423	Protocatechuate 3,4-dioxygenase alpha chain (EC 1.13.11.3)	icw(1);Protocatechuate_branch_of_beta-ketoadipate_pathway
Horizontal gene 157	0.529869	Enterobacterales	Chromosome	-	2447420	2448160	Protocatechuate 3,4-dioxygenase beta chain (EC 1.13.11.3)	isu;Protocatechuate_branch_of_beta-ketoadipate_pathway
Horizontal gene 158	0.578197	Proteus sp. HMSC10D02	Chromosome	-	2478461	2479894	4-aminobutyraldehyde dehydrogenase (EC 1.2.1.19)	icw(1);Putrescine_utilization_pathways icw(1);Polyamine_Metabolism
Horizontal gene 159	0.533934	Proteus sp. HMSC10D02	Chromosome	+	2525206	2526324	Muconate cycloisomerase (EC 5.5.1.1)	idu(1);Muconate_lactonizing_enzyme_family idu(1);Catechol_branch_of_beta-ketoadipate_pathway idu(1);Chlorobenzoate_degradation
Horizontal gene 160	0.567529	Enterobacterales	Chromosome	+	2526337	2526627	Muconolactone isomerase (EC 5.3.3.4)	icw(2);Catechol_branch_of_beta-ketoadipate_pathway
Horizontal gene 161	0.553282	Enterobacterales	Chromosome	+	2527733	2529115	Benzoate 1,2-dioxygenase alpha subunit (EC 1.14.12.10)	isu;Aromatic_dioxygenase_mess isu;Benzoate_degradation isu;Dioxygenases_(EC_1.14.12.-)
Horizontal gene 162	0.575784	Proteus sp. HMSC10D02	Chromosome	+	2529115	2529600	Benzoate 1,2-dioxygenase beta subunit (EC 1.14.12.10)	icw(2);Aromatic_dioxygenase_mess icw(3);Benzoate_degradation icw(2);Dioxygenases_(EC_1.14.12.-)
Horizontal gene 163	0.581194	Proteus sp. HMSC10D02	Chromosome	+	2529610	2530626	Benzoate 1,2-dioxygenase, ferredoxin reductase component	icw(1);Aromatic_dioxygenase_mess icw(1);Benzoate_degradation icw(1);Dioxygenases_(EC_1.14.12.-)
Horizontal gene 164	0.575888	Proteus sp. HMSC10D02	Chromosome	+	2530636	2531409	1,2-dihydroxycyclohexa-3,5-diene-1-carboxylate dehydrogenase (EC 1.3.1.25)	isu;Phenylpropionate_Degradation icw(2);Benzoate_degradation isu;Chlorobenzoate_degradation
Horizontal gene 165	0.586291	Proteus sp. HMSC10D02	Chromosome	+	2568961	2569830	hypothetical protein
Horizontal gene 166	0.552337	Proteobacteria	Chromosome	+	2570741	2571694	Cobalt-zinc-cadmium resistance protein	isu;Cobalt-zinc-cadmium_resistance
Horizontal gene 167	0.586164	Proteus sp. HMSC10D02	Chromosome	-	2576529	2577941	Uncharacterized MFS-type transporter
Horizontal gene 168	0.530545	Enterobacterales	Chromosome	+	2581916	2582548	Transporter, LysE family
Horizontal gene 169	0.526398	Enterobacterales	Chromosome	-	2587811	2588953	Coenzyme PQQ synthesis protein E
Horizontal gene 170	0.571608	Enterobacterales	Chromosome	-	2588940	2589218	Coenzyme PQQ synthesis protein D
Horizontal gene 171	0.569952	Enterobacterales	Chromosome	-	2589221	2589976	Pyrroloquinoline-quinone synthase (EC 1.3.3.11)
Horizontal gene 172	0.57381	Enterobacterales	Chromosome	-	2589970	2590896	Coenzyme PQQ synthesis protein B
Horizontal gene 173	0.587385	Enterobacterales	Chromosome	-	2602358	2603098	Hydroxymethylpyrimidine ABC transporter, transmembrane component	icw(2);Thiamin_biosynthesis
Horizontal gene 174	0.56336	Enterobacterales	Chromosome	-	2603095	2603823	Hydroxymethylpyrimidine ABC transporter, ATPase component	icw(1);Thiamin_biosynthesis
Horizontal gene 175	0.50968	Enterobacterales	Chromosome	-	2603820	2604515	Thiaminase II (EC 3.5.99.2) involved in salvage of thiamin pyrimidine moiety, TenA subgroup with Cys in active site
Horizontal gene 176	0.562262	Enterobacterales	Chromosome	-	2607413	2608585	Oxidoreductase
Horizontal gene 177	0.5812	Enterobacterales	Chromosome	-	2608599	2609522	Inosose dehydratase (EC 4.2.1.44)
Horizontal gene 178	0.579891	Erwiniaceae	Chromosome	+	2620041	2620808	Transcriptional regulator, AraC family
Horizontal gene 179	0.583	Proteobacteria	Chromosome	+	2631170	2631784	Glutathione S-transferase (EC 2.5.1.18)	idu(5);Glutathione:_Non-redox_reactions
Horizontal gene 180	0.555571	Gammaproteobacteria	Chromosome	-	2634660	2635934	3-oxoacyl-[acyl-carrier-protein] synthase, KASII (EC 2.3.1.179)
Horizontal gene 181	0.542986	Enterobacterales	Chromosome	-	2635954	2637516	Inner-membrane proton/drug antiporter (MSF type) of tripartite multidrug efflux system
Horizontal gene 182	0.504676	Enterobacterales	Chromosome	-	2638540	2639097	Transcriptional regulator, HxlR family
Horizontal gene 183	0.518817	Enterobacterales	Chromosome	+	2639423	2640541	Aspartate-semialdehyde dehydrogenase (EC 1.2.1.11)	idu(1);Lysine_Biosynthesis_DAP_Pathway,_GJO_scratch idu(1);Threonine_and_Homoserine_Biosynthesis idu(1);Lysine_Biosynthesis_DAP_Pathway
Horizontal gene 184	0.55627	Gammaproteobacteria	Chromosome	-	2654126	2655226	FMN oxidoreductase
Horizontal gene 185	0.569047	Enterobacterales	Chromosome	+	2657218	2658450	Uncharacterized MFS-type transporter STM0356
Horizontal gene 186	0.509192	Enterobacterales	Chromosome	-	2662667	2663965	Uncharacterized MFS-type transporter
Horizontal gene 187	0.540242	Enterobacterales	Chromosome	+	2664567	2665625	Urea carboxylase-related ABC transporter, substrate-binding protein
Horizontal gene 188	0.545372	Enterobacterales	Chromosome	+	2665650	2666465	Urea carboxylase-related ABC transporter, permease protein	icw(2);Urea_decomposition
Horizontal gene 189	0.503096	Enterobacterales	Chromosome	+	2666462	2667238	Urea carboxylase-related ABC transporter, ATP-binding protein
Horizontal gene 190	0.542266	Enterobacterales	Chromosome	+	2667243	2667971	Urea carboxylase-related aminomethyltransferase
Horizontal gene 191	0.543316	Enterobacterales	Chromosome	+	2668784	2669431	Urea carboxylase (EC 6.3.4.6)	icw(2);Urea_carboxylase_and_Allophanate_hydrolase_cluster icw(2);Urea_decomposition
Horizontal gene 192	0.545439	Proteus sp. HMSC10D02	Chromosome	+	2672384	2674180	Allophanate hydrolase (EC 3.5.1.54)	isu;Urea_carboxylase_and_Allophanate_hydrolase_cluster isu;Urea_decomposition
Horizontal gene 193	0.512769	Gammaproteobacteria	Chromosome	+	2677865	2678485	Transporter, LysE family
Horizontal gene 194	0.517635	Enterobacterales	Chromosome	-	2692451	2693191	hypothetical protein
Horizontal gene 195	0.585534	Enterobacterales	Chromosome	-	2693206	2694285	Aryldialkylphosphatase
Horizontal gene 196	0.566744	Enterobacterales	Chromosome	-	2694289	2695290	Ribose ABC transporter, permease protein RbsC (TC 3.A.1.2.1)
Horizontal gene 197	0.576228	Enterobacterales	Chromosome	-	2695309	2696091	Ribose ABC transporter, ATP-binding protein RbsA (TC 3.A.1.2.1)
Horizontal gene 198	0.559441	Enterobacterales	Chromosome	+	2697803	2698756	Ribose ABC transporter, substrate-binding protein RbsB (TC 3.A.1.2.1)
Horizontal gene 199	0.573232	Enterobacterales	Chromosome	+	2699657	2700502	hypothetical protein
Horizontal gene 200	0.561515	Proteobacteria	Chromosome	+	2704927	2706600	ABC transporter, ATP-binding protein (cluster 5, nickel/peptides/opines) / ABC transporter, ATP-binding protein (cluster 5, nickel/peptides/opines)
Horizontal gene 201	0.51204	Enterobacterales	Chromosome	-	2706785	2708323	Multidrug efflux system EmrAB-OMF, inner-membrane proton/drug antiporter EmrB (MFS type)
Horizontal gene 202	0.538202	Grimontella sp. AG753	Chromosome	-	2712707	2713804	Dienelactone hydrolase and related enzymes
Horizontal gene 203	0.574146	Enterobacterales	Chromosome	+	2715238	2716152	Transcriptional regulator, AraC family
Horizontal gene 204	0.56293	Enterobacterales	Chromosome	-	2716170	2717063	Transcriptional regulator, LysR family
Horizontal gene 205	0.514007	Enterobacterales	Chromosome	+	2717249	2718406	NADPH-dependent broad range aldehyde dehydrogenase YqhD
Horizontal gene 206	0.541375	Proteobacteria	Chromosome	+	2733597	2735111	Amidase clustered with urea ABC transporter and nitrile hydratase functions	isu;Amidase_clustered_with_urea_and_nitrile_hydratase_functions
Horizontal gene 207	0.486121	Proteobacteria	Chromosome	+	2735136	2735744	Cobalt-containing nitrile hydratase subunit alpha (EC 4.2.1.84)
Horizontal gene 208	0.580525	Enterobacterales	Chromosome	+	2736874	2737083	hypothetical protein
Horizontal gene 209	0.585688	Proteobacteria	Chromosome	+	2742130	2742873	Uncharacterized UPF0721 integral membrane protein
Horizontal gene 210	0.577647	Enterobacterales	Chromosome	+	2753819	2754037	hypothetical protein
Horizontal gene 211	0.541751	Gammaproteobacteria	Chromosome	+	2754018	2754800	Methionine aminopeptidase (EC 3.4.11.18)	idu(1);CBSS-312309.3.peg.1965 idu(1);Translation_termination_factors_bacterial
Horizontal gene 212	0.482506	Enterobacterales	Chromosome	+	2757072	2757278	Uncharacterized transcriptional regulator YozG, Cro/CI family
Horizontal gene 213	0.579307	Enterobacterales	Chromosome	-	2767197	2768576	Xanthine-uracil permease
Horizontal gene 214	0.532591	Proteobacteria	Chromosome	-	2776335	2776646	Mannose-6-phosphate isomerase
Horizontal gene 215	0.57716	Enterobacterales	Chromosome	-	2780528	2781691	Nitronate monooxygenase (EC 1.13.12.16)
Horizontal gene 216	0.583073	Enterobacterales	Chromosome	+	2787839	2788159	4-carboxymuconolactone decarboxylase (EC 4.1.1.44)	idu(3);Protocatechuate_branch_of_beta-ketoadipate_pathway
Horizontal gene 217	0.556068	Enterobacterales	Chromosome	+	2806956	2808122	hypothetical protein
Horizontal gene 218	0.579232	Proteobacteria	Chromosome	+	2808589	2809266	Oxidoreductase, short-chain dehydrogenase/reductase family
Horizontal gene 219	0.559556	Enterobacterales	Chromosome	+	2835354	2836256	L-threonate dehydrogenase (NAD+)
Horizontal gene 220	0.581055	Enterobacterales	Chromosome	+	2836268	2837533	3-oxo-tetronate kinase
Horizontal gene 221	0.575998	Enterobacterales	Chromosome	+	2837526	2838146	3-oxo-tetronate 4-phosphate decarboxylase
Horizontal gene 222	0.583361	Proteobacteria	Chromosome	+	2838151	2838948	2-dehydrotetronate isomerase (EC 5.3.1.35)
Horizontal gene 223	0.589186	Enterobacterales	Chromosome	-	2849695	2850384	Nodulin-related protein CC_0717
Horizontal gene 224	0.55528	Enterobacterales	Chromosome	-	2918024	2918413	4-carboxymuconolactone decarboxylase (EC 4.1.1.44)	icw(2);Protocatechuate_branch_of_beta-ketoadipate_pathway
Horizontal gene 225	0.526357	Proteus sp. HMSC10D02	Chromosome	-	2919160	2920512	3-carboxy-cis,cis-muconate cycloisomerase (EC 5.5.1.2)	icw(5);Protocatechuate_branch_of_beta-ketoadipate_pathway
Horizontal gene 226	0.515895	Enterobacterales	Chromosome	-	2920522	2921724	Acetyl-CoA acetyltransferase (EC 2.3.1.9) @ 3-oxoadipyl-CoA thiolase (EC 2.3.1.174)	idu(3);Ethylmalonyl-CoA_pathway_of_C2_assimilation,_GJO idu(3);Archaeal_lipids idu(3);Polyhydroxybutyrate_metabolism idu(3);Butanol_Biosynthesis idu(3);Acetyl-CoA_fermentation_to_Butyrate idu(3);Butyrate_metabolism_cluster
Horizontal gene 227	0.545413	Enterobacterales	Chromosome	-	2922402	2923088	3-oxoadipate CoA-transferase subunit A (EC 2.8.3.6)	icw(1);Protocatechuate_branch_of_beta-ketoadipate_pathway icw(1);Catechol_branch_of_beta-ketoadipate_pathway icw(1);Chloroaromatic_degradation_pathway
Horizontal gene 228	0.502052	Proteobacteria	Chromosome	+	2958134	2958487	Protein of unknown function DUF1304
Horizontal gene 229	0.58687	Enterobacterales	Chromosome	-	2967154	2968560	D-serine/D-alanine/glycine transporter	idu(1);Glycine_and_Serine_Utilization idu(1);Pyruvate_Alanine_Serine_Interconversions
Horizontal gene 230	0.566426	Enterobacterales	Chromosome	-	2969576	2970916	Succinylarginine dihydrolase (EC 3.5.3.23)	icw(2);Arginine_and_Ornithine_Degradation
Horizontal gene 231	0.565404	Enterobacterales	Chromosome	+	2975170	2976444	NAD-specific glutamate dehydrogenase (EC 1.4.1.2); NADP-specific glutamate dehydrogenase (EC 1.4.1.4)	icw(2);Arginine_and_Ornithine_Degradation idu(1);Glutamate_dehydrogenases isu;Glutamate_dehydrogenases isu;Glutamine,_Glutamate,_Aspartate_and_Asparagine_Biosynthesis isu;Glutamine,_Glutamate,_Aspartate_and_Asparagine_Biosynthesis idu(1);Proline_Synthesis
Horizontal gene 232	0.575765	Bacteria	Chromosome	-	2977940	2979145	3-ketoacyl-CoA thiolase (EC 2.3.1.16) @ Acetyl-CoA acetyltransferase (EC 2.3.1.9)	idu(3);CBSS-246196.1.peg.364 idu(3);n-Phenylalkanoic_acid_degradation idu(3);Ethylmalonyl-CoA_pathway_of_C2_assimilation,_GJO idu(3);Archaeal_lipids idu(3);Polyhydroxybutyrate_metabolism idu(3);Polyhydroxybutyrate_metabolism idu(3);Isoleucine_degradation idu(3);Fatty_acid_metabolism_cluster idu(3);Biotin_biosynthesis idu(3);Butanol_Biosynthesis idu(3);Acetyl-CoA_fermentation_to_Butyrate idu(3);Bu…
Horizontal gene 233	0.501195	Bacteria	Chromosome	-	2995478	2995765	1,2-phenylacetyl-CoA epoxidase, subunit B (EC 1.14.13.149)
Horizontal gene 234	0.572326	Enterobacterales	Chromosome	-	3003797	3004969	Uncharacterized deacetylase PA5390
Horizontal gene 235	0.564256	Enterobacterales	Chromosome	-	3004947	3005621	Protein of unknown function PA5391, DUF1028 family
Horizontal gene 236	0.542791	Proteobacteria	Chromosome	-	3005605	3006051	Uncharacterized protein PA5392, RidA/YER057c/UK114 superfamily
Horizontal gene 237	0.547969	Enterobacterales	Chromosome	-	3006076	3007335	Putative monooxygenase PA5393
Horizontal gene 238	0.528868	Enterobacterales	Chromosome	-	3007504	3008454	Transcriptional regulator, LysR family
Horizontal gene 239	0.584335	Enterobacterales	Chromosome	+	3008907	3010427	ABC transporter, permease protein (cluster 3, basic aa/glutamine/opines) / ABC transporter, ATP-binding protein (cluster 3, basic aa/glutamine/opines)
Horizontal gene 240	0.537094	Proteobacteria	Chromosome	+	3012186	3012917	Ribulose-5-phosphate 4-epimerase and related epimerases and aldolases
Horizontal gene 241	0.578894	Enterobacterales	Chromosome	-	3036430	3036996	Aromatic amino acid transport protein AroP	icw(1);Aromatic_amino_acid_degradation
Horizontal gene 242	0.502228	Gammaproteobacteria	Chromosome	-	3037004	3037804	Aromatic amino acid transport protein AroP	icw(1);Aromatic_amino_acid_degradation
Horizontal gene 243	0.573927	Enterobacterales	Chromosome	+	3038869	3039483	Uncharacterized UPF0750 membrane protein
Horizontal gene 244	0.578233	Enterobacterales	Chromosome	-	3040766	3041434	Methionine ABC transporter permease protein	icw(2);Methionine_Degradation icw(2);Methionine_Biosynthesis
Horizontal gene 245	0.586047	Enterobacterales	Chromosome	-	3041427	3042452	Methionine ABC transporter ATP-binding protein	icw(1);Methionine_Degradation idu(4);Methionine_Biosynthesis
Horizontal gene 246	0.580389	Bacteria	Chromosome	-	3044718	3045731	Zinc-type alcohol dehydrogenase-like protein
Horizontal gene 247	0.577455	Proteobacteria	Chromosome	+	3045820	3046368	Transcriptional regulator, AcrR family
Horizontal gene 248	0.496968	Proteobacteria	Chromosome	+	3052437	3053192	Oxidoreductase, short-chain dehydrogenase/reductase family
Horizontal gene 249	0.574414	Enterobacterales	Chromosome	-	3069648	3069839	Transposase, IS3/IS911 family
Horizontal gene 250	0.566	Proteobacteria	Chromosome	-	3086235	3086996	Oxidoreductase, short-chain dehydrogenase/reductase family
Horizontal gene 251	0.578194	Alphaproteobacteria	Chromosome	+	3087197	3088018	Transcriptional regulator, LysR family
Horizontal gene 252	0.529352	Proteus sp. HMSC10D02	Chromosome	-	3109669	3111456	Putative PQQ enzyme repeat
Horizontal gene 253	0.583546	Proteus sp. HMSC10D02	Chromosome	-	3111480	3112223	ABC transporter, ATP-binding protein (cluster 1, maltose/g3p/polyamine/iron); ABC transporter, ATP-binding protein (cluster 10, nitrate/sulfonate/bicarbonate)
Horizontal gene 254	0.57683	Enterobacterales	Chromosome	+	3117969	3118760	ABC transporter, ATP-binding protein (cluster 3, basic aa/glutamine/opines)
Horizontal gene 255	0.589073	Proteobacteria	Chromosome	-	3138249	3139091	Transcriptional regulator, Xre family
Horizontal gene 256	0.586214	Bacteria	Chromosome	+	3139202	3140107	Nucleoside-diphosphate-sugar epimerases
Horizontal gene 257	0.570728	Gammaproteobacteria	Chromosome	-	3145755	3147254	Histidine ammonia-lyase (EC 4.3.1.3)	idu(1);Histidine_Degradation
Horizontal gene 258	0.528174	Enterobacterales	Chromosome	-	3147251	3148045	Histidine ABC transporter, ATP-binding protein HisP (TC 3.A.1.3.1)	icw(1);Arginine_and_Ornithine_Degradation
Horizontal gene 259	0.58233	Enterobacterales	Chromosome	-	3148047	3148778	Histidine ABC transporter, permease protein HisM (TC 3.A.1.3.1)	icw(2);Arginine_and_Ornithine_Degradation
Horizontal gene 260	0.583188	Enterobacterales	Chromosome	-	3148788	3149507	Histidine ABC transporter, permease protein HisQ (TC 3.A.1.3.1)	idu(1);Arginine_and_Ornithine_Degradation
Horizontal gene 261	0.511563	Enterobacterales	Chromosome	-	3149519	3150364	Histidine ABC transporter, substrate-binding protein HisJ (TC 3.A.1.3.1)
Horizontal gene 262	0.560938	Gammaproteobacteria	Chromosome	+	3174706	3175614	Putative transporter
Horizontal gene 263	0.585815	Enterobacterales	Chromosome	-	3184176	3185435	D-glycerate 2-kinase (EC 2.7.1.165)
Horizontal gene 264	0.426517	Enterobacterales	Chromosome	-	3185438	3186526	D-malate dehydrogenase [decarboxylating] (EC 1.1.1.83)
Horizontal gene 265	0.529254	Enterobacterales	Chromosome	-	3186541	3187851	Uncharacterized MFS-type transporter
Horizontal gene 266	0.577517	Gammaproteobacteria	Chromosome	-	3232965	3233945	Quinone oxidoreductase (EC 1.6.5.5)	idu(2);Quinone_oxidoreductase_family
Horizontal gene 267	0.528625	Enterobacterales	Chromosome	-	3263571	3264899	Aminotransferase, class III
Horizontal gene 268	0.466285	Gammaproteobacteria	Chromosome	+	3273681	3276374	Mg(2+) transport ATPase, P-type (EC 3.6.3.2)	idu(1);Magnesium_transport
Horizontal gene 269	0.578965	Luteibacter	Chromosome	+	3279078	3280211	Oxidoreductase
Horizontal gene 270	0.583908	Enterobacterales	Chromosome	-	3282674	3283459	Oxidoreductase
Horizontal gene 271	0.575499	Enterobacterales	Chromosome	+	3286162	3286902	ABC transporter, ATP-binding protein (cluster 3, basic aa/glutamine/opines)
Horizontal gene 272	0.583866	Enterobacterales	Chromosome	+	3292428	3293636	Aspartate aminotransferase (EC 2.6.1.1)	idu(7);Coenzyme_M_biosynthesis_--_gjo idu(7);Glutamine,_Glutamate,_Aspartate_and_Asparagine_Biosynthesis idu(7);CBSS-216591.1.peg.168 idu(7);Threonine_and_Homoserine_Biosynthesis
Horizontal gene 273	0.585311	Enterobacterales	Chromosome	-	3309273	3310316	L-asparaginase (EC 3.5.1.1)	isu;Glutamine,_Glutamate,_Aspartate_and_Asparagine_Biosynthesis
Horizontal gene 274	0.535241	Proteobacteria	Chromosome	+	3330233	3330460	hypothetical protein
Horizontal gene 275	0.504854	Enterobacterales	Chromosome	+	3331383	3331856	OsmC/Ohr family protein
Horizontal gene 276	0.581139	Yersiniaceae	Chromosome	+	3379639	3379866	hypothetical protein
Horizontal gene 277	0.53997	Proteobacteria	Chromosome	-	3397284	3397646	Cupin 2, conserved barrel
Horizontal gene 278	0.588185	Yersiniaceae	Chromosome	-	3397730	3398536	Transcriptional regulator, AraC family
Horizontal gene 279	0.586477	Proteobacteria	Chromosome	-	3409731	3411359	3-methylmercaptopropionyl-CoA ligase (EC 6.2.1.44) of DmdB2 type
Horizontal gene 280	0.530188	Proteobacteria	Chromosome	-	3439440	3439676	Acyl carrier protein	isu;Fatty_Acid_Biosynthesis_FASII
Horizontal gene 281	0.517304	Proteobacteria	Chromosome	-	3443888	3444061	LSU ribosomal protein L32p @ LSU ribosomal protein L32p, zinc-independent	isu;Ribosome_LSU_bacterial
Horizontal gene 282	0.516679	Proteobacteria	Chromosome	-	3607559	3607846	Integration host factor beta subunit	isu;DNA_structural_proteins,_bacterial
Horizontal gene 283	0.48932	Proteobacteria	Chromosome	-	3633920	3634414	Leucine-responsive regulatory protein, regulator for leucine (or lrp) regulon and high-affinity branched-chain amino acid transport system	isu;Glutamine,_Glutamate,_Aspartate_and_Asparagine_Biosynthesis isu;Branched-Chain_Amino_Acid_Biosynthesis
Horizontal gene 284	0.440957	Proteobacteria	Chromosome	+	3640614	3640832	Translation initiation factor 1	isu;Translation_initiation_factors_bacterial
Horizontal gene 285	0.530669	Enterobacterales	Chromosome	-	3692759	3693661	hypothetical protein
Horizontal gene 286	0.536221	Enterobacterales	Chromosome	-	3742418	3743410	Transketolase, C-terminal section (EC 2.2.1.1)	icw(1);Pentose_phosphate_pathway
Horizontal gene 287	0.519995	Enterobacterales	Chromosome	-	3743410	3744255	Transketolase, N-terminal section (EC 2.2.1.1)	idu(1);Pentose_phosphate_pathway
Horizontal gene 288	0.537865	Enterobacterales	Chromosome	-	3744269	3745018	Oxidoreductase, short-chain dehydrogenase/reductase family
Horizontal gene 289	0.586335	Enterobacterales	Chromosome	-	3775586	3776968	Histidine transport protein (permease)	icw(3);Histidine_Degradation
Horizontal gene 290	0.503073	Enterobacterales	Chromosome	+	3862487	3863413	Transcriptional regulator, LysR family => TcuR
Horizontal gene 291	0.505335	Proteus sp. HMSC10D02	Chromosome	+	3864901	3866040	Tricarballylate utilization protein, TcuB
Horizontal gene 292	0.555799	Enterobacterales	Chromosome	+	3866096	3867391	MFS-type transporter => TcuC
Horizontal gene 293	0.581505	Enterobacterales	Chromosome	-	3927797	3930106	Biotin sulfoxide reductase
Horizontal gene 294	0.583468	Enterobacterales	Chromosome	+	3939615	3940400	Cytosine/purine/uracil/thiamine/allantoin permease family protein	icw(1);Purine_Utilization
Horizontal gene 295	0.580691	Enterobacterales	Chromosome	+	3940388	3940876	Cytosine/purine/uracil/thiamine/allantoin permease family protein	icw(1);Purine_Utilization
Horizontal gene 296	0.55129	Enterobacterales	Chromosome	+	3942105	3943343	Cytosine deaminase (EC 3.5.4.1)	idu(2);Creatine_and_Creatinine_Degradation idu(2);pyrimidine_conversions
Horizontal gene 297	0.557184	Enterobacterales	Chromosome	+	3989264	3990331	ABC transporter, permease protein KOX_13845
Horizontal gene 298	0.561067	Enterobacterales	Chromosome	+	3990392	3991189	Oxidoreductase KOX_13840
Horizontal gene 299	0.5803	Enterobacterales	Chromosome	+	3991391	3992176	Short-chain dehydrogenase
Horizontal gene 300	0.50033	Enterobacterales	Chromosome	-	3992229	3992834	Probable glutathione s-transferase protein (EC 2.5.1.18)
Horizontal gene 301	0.534581	Enterobacterales	Chromosome	-	4012004	4013341	PLP-dependent aminotransferase NCgl2355 (class III)
Horizontal gene 302	0.567925	Enterobacterales	Chromosome	+	4013522	4014286	Short-chain dehydrogenase/reductase SDR?
Horizontal gene 303	0.561771	Enterobacterales	Chromosome	-	4014340	4015101	ABC transporter, ATP-binding protein (cluster 3, basic aa/glutamine/opines)
Horizontal gene 304	0.562635	Gammaproteobacteria	Chromosome	-	4019016	4020350	Transcriptional regulator, GntR family domain / Aspartate aminotransferase (EC 2.6.1.1)	icw(1);Coenzyme_M_biosynthesis_--_gjo icw(1);Glutamine,_Glutamate,_Aspartate_and_Asparagine_Biosynthesis icw(1);CBSS-216591.1.peg.168 icw(1);Threonine_and_Homoserine_Biosynthesis
Horizontal gene 305	0.558919	Proteobacteria	Chromosome	+	4020459	4021382	Permease of the drug/metabolite transporter (DMT) superfamily
Horizontal gene 306	0.57542	Enterobacterales	Chromosome	-	4021486	4022754	Beta-ureidopropionase (EC 3.5.1.6)	isu;L-2-amino-thiazoline-4-carboxylic_acid-Lcysteine_conversion isu;Hydantoin_metabolism
Horizontal gene 307	0.586267	Proteus sp. HMSC10D02	Chromosome	-	4022852	4023862	ABC transporter, ATP-binding protein (cluster 5, nickel/peptides/opines)
Horizontal gene 308	0.551312	Enterobacterales	Chromosome	-	4023852	4024889	ABC transporter, ATP-binding protein (cluster 5, nickel/peptides/opines)
Horizontal gene 309	0.527161	Enterobacterales	Chromosome	-	4024893	4025786	ABC transporter, permease protein 2 (cluster 5, nickel/peptides/opines)
Horizontal gene 310	0.54109	Enterobacterales	Chromosome	-	4025789	4026742	ABC transporter, permease protein 1 (cluster 5, nickel/peptides/opines)
Horizontal gene 311	0.584485	Enterobacterales	Chromosome	-	4026761	4028428	ABC transporter, substrate-binding protein (cluster 5, nickel/peptides/opines)
Horizontal gene 312	0.527199	Enterobacterales	Chromosome	-	4059405	4060889	Aldehyde dehydrogenase (EC 1.2.1.3)	idu(1);Pyruvate_metabolism_II:_acetyl-CoA,_acetogenesis_from_pyruvate idu(1);Methylglyoxal_Metabolism
Horizontal gene 313	0.587509	Enterobacterales	Chromosome	+	4061049	4062350	Putative oxidoreductase
Horizontal gene 314	0.585872	Enterobacterales	Chromosome	+	4063169	4064668	Uncharacterized amino acid permease, GabP family
Horizontal gene 315	0.555287	Enterobacterales	Chromosome	-	4065246	4066361	Deacetylases, including yeast histone deacetylase and acetoin utilization protein	isu;Hydantoin_metabolism
Horizontal gene 316	0.57808	Enterobacterales	Chromosome	+	4068861	4069637	MoaE protein
Horizontal gene 317	0.575521	Proteus sp. HMSC10D02	Chromosome	-	4071006	4071959	Aldo/keto reductase, SCO4109 family
Horizontal gene 318	0.569739	Proteus sp. HMSC10D02	Chromosome	-	4072883	4074061	Amidohydrolase family protein
Horizontal gene 319	0.506837	Gammaproteobacteria	Chromosome	-	4080417	4080761	GTPase (EC 3.6.1.-)
Horizontal gene 320	0.586342	Enterobacterales	Chromosome	-	4089135	4090166	Inositol transport system permease protein
Horizontal gene 321	0.569604	Enterobacterales	Chromosome	-	4090177	4091661	Inositol transport system ATP-binding protein
Horizontal gene 322	0.527564	Enterobacterales	Chromosome	-	4091694	4092617	Inositol transport system sugar-binding protein
Horizontal gene 323	0.541821	Enterobacterales	Chromosome	-	4241780	4242631	Maltodextrin ABC transporter, permease protein MdxG
Horizontal gene 324	0.546075	Proteus sp. HMSC10D02	Chromosome	+	4289361	4290704	Succinate dehydrogenase/fumarate reductase, flavoprotein subunit
Horizontal gene 325	0.568171	Enterobacterales	Chromosome	+	4293287	4294465	Oxidoreductase
Horizontal gene 326	0.578635	Enterobacterales	Chromosome	+	4322405	4323265	Fructose-bisphosphate aldolase class II (EC 4.1.2.13)	idu(1);Glycolysis_and_Gluconeogenesis
Horizontal gene 327	0.513873	Gammaproteobacteria	Chromosome	-	4325949	4326590	Isochorismatase family
Horizontal gene 328	0.551911	Enterobacterales	Chromosome	+	4367228	4368607	Ethanolamine permease
Horizontal gene 329	0.541506	Proteus sp. HMSC10D02	Chromosome	+	4370002	4370778	Ethanolamine ammonia-lyase light chain (EC 4.3.1.7)
Horizontal gene 330	0.588424	Enterobacterales	Chromosome	+	4374416	4375198	ABC transporter, ATP-binding protein 1 (cluster 4, leucine/isoleucine/valine/benzoate)
Horizontal gene 331	0.575696	Enterobacterales	Chromosome	+	4375191	4375886	ABC transporter, ATP-binding protein 2 (cluster 4, leucine/isoleucine/valine/benzoate)
Horizontal gene 332	0.536442	Enterobacterales	Chromosome	+	4387316	4388158	Phosphonate ABC transporter ATP-binding protein PhnC (TC 3.A.1.9.1)
Horizontal gene 333	0.568763	Gammaproteobacteria	Chromosome	-	4392208	4393077	hypothetical protein
Horizontal gene 334	0.574836	Enterobacterales	Chromosome	-	4416305	4416739	Lactoylglutathione lyase and related lyases
Horizontal gene 335	0.56643	Enterobacterales	Chromosome	-	4438489	4439694	Uncharacterized MFS-type transporter
Horizontal gene 336	0.540839	Gammaproteobacteria	Chromosome	-	4441838	4442614	Oxidoreductase, short-chain dehydrogenase/reductase family
Horizontal gene 337	0.511743	Bacteria	Chromosome	+	4443923	4444204	hypothetical protein
Horizontal gene 338	0.582752	Enterobacterales	Chromosome	+	4444241	4444585	Possible carboxymuconolactone decarboxylase family protein (EC 4.1.1.44)
Horizontal gene 339	0.565537	Gammaproteobacteria	Chromosome	+	4460501	4461460	Acetoin dehydrogenase E1 component alpha-subunit (EC 2.3.1.190)
Horizontal gene 340	0.565534	Gammaproteobacteria	Chromosome	+	4461472	4462491	Acetoin dehydrogenase E1 component beta-subunit (EC 2.3.1.190)
Horizontal gene 341	0.58053	Enterobacterales	Chromosome	+	4464020	4465417	Dihydrolipoamide dehydrogenase of acetoin dehydrogenase (EC 1.8.1.4)	isu;Acetoin,_butanediol_metabolism isu;Dehydrogenase_complexes
Horizontal gene 342	0.572496	Enterobacterales	Chromosome	+	4578758	4580251	General secretion pathway protein E	icw(1);General_Secretion_Pathway
Horizontal gene 343	0.528526	Proteus sp. HMSC10D02	Chromosome	+	4580253	4581467	General secretion pathway protein F	icw(2);General_Secretion_Pathway
Horizontal gene 344	0.588232	Enterobacterales	Chromosome	+	4673753	4674616	Shikimate/quinate 5-dehydrogenase I beta (EC 1.1.1.282)	icw(1);Common_Pathway_For_Synthesis_of_Aromatic_Compounds_(DAHP_synthase_to_chorismate) isu;Quinate_degradation
Horizontal gene 345	0.53391	Enterobacterales	Chromosome	+	4718970	4719500	Gluconokinase (EC 2.7.1.12)	idu(1);Entner-Doudoroff_Pathway icw(1);D-gluconate_and_ketogluconates_metabolism
Horizontal gene 346	0.539369	Gammaproteobacteria	Chromosome	+	4733012	4733656	Oxaloacetate decarboxylase Na(+) pump, alpha chain (EC 4.1.1.3)
Horizontal gene 347	0.570508	Gammaproteobacteria	Chromosome	+	4733644	4734780	Oxaloacetate decarboxylase Na(+) pump, alpha chain (EC 4.1.1.3)
Horizontal gene 348	0.517482	Enterobacterales	Chromosome	+	4734796	4736097	Oxaloacetate decarboxylase Na(+) pump, beta chain (EC 4.1.1.3)
Horizontal gene 349	0.509653	Proteobacteria	Chromosome	+	4756530	4756715	SSU ribosomal protein S20p	isu;Ribosome_SSU_bacterial
Horizontal gene 350	0.54637	Enterobacterales	Chromosome	-	4813890	4815074	P-hydroxybenzoate hydroxylase (EC 1.14.13.2)	isu;p-Hydroxybenzoate_degradation
Horizontal gene 351	0.527949	Gammaproteobacteria	Chromosome	-	4831258	4832268	Delta 1-piperideine-2-carboxylate reductase (NADPH) (EC 1.5.1.21) @ Delta 1-pyrroline-2-carboxylate reductase (NADPH) (EC 1.5.1.21)
Horizontal gene 352	0.549758	Proteobacteria	Chromosome	-	4832280	4833881	Amino acid permease in 4-hydroxyproline catabolic gene cluster	icw(1);Proline,_4-hydroxyproline_uptake_and_utilization
Horizontal gene 353	0.535816	Yersiniaceae	Chromosome	-	4833897	4835501	2,5-dioxovalerate dehydrogenase (EC 1.2.1.26)
Horizontal gene 354	0.517365	Proteobacteria	Chromosome	-	4835516	4836436	1-pyrroline-4-hydroxy-2-carboxylate deaminase (EC 3.5.4.22)	icw(1);Proline,_4-hydroxyproline_uptake_and_utilization
Horizontal gene 355	0.584187	Enterobacterales	Chromosome	-	4836588	4837412	Transcriptional regulator, AraC family
Horizontal gene 356	0.574041	Proteobacteria	Chromosome	+	4837723	4838670	4-hydroxyproline epimerase (EC 5.1.1.8)	icw(2);Proline,_4-hydroxyproline_uptake_and_utilization
Horizontal gene 357	0.555792	Enterobacterales	Chromosome	+	4838667	4839776	D-amino-acid oxidase (EC 1.4.3.3)	isu;Proline,_4-hydroxyproline_uptake_and_utilization
Horizontal gene 358	0.572255	Proteobacteria	Chromosome	+	4839773	4840036	Hypothetical, similar to sarcosine oxidase alpha subunit, 2Fe-2S domain	icw(4);Proline,_4-hydroxyproline_uptake_and_utilization
Horizontal gene 359	0.554208	Gammaproteobacteria	Chromosome	+	4840017	4841279	Putative oxidoreductase in 4-hydroxyproline catabolic gene cluster	icw(3);Proline,_4-hydroxyproline_uptake_and_utilization
Horizontal gene 360	0.570233	Proteus sp. HMSC10D02	Chromosome	-	4888966	4889874	Transcriptional regulator, LysR family
Horizontal gene 361	0.54112	Enterobacterales	Chromosome	+	4889961	4890743	NAD(P)H oxidoreductase YrkL @ Putative NADPH-quinone reductase (modulator of drug activity B) @ Flavodoxin 2	idu(2);Flavodoxin
Horizontal gene 362	0.578744	Bacteria	Chromosome	+	4893256	4893534	PduJ-like protein clustered with choline trimethylamine-lyase
Horizontal gene 363	0.573249	Bacteria	Chromosome	+	4893552	4893836	Ethanolamine utilization polyhedral-body-like protein EutM
Horizontal gene 364	0.579368	Gammaproteobacteria	Chromosome	+	4893849	4894127	Ethanolamine utilization polyhedral-body-like protein EutM
Horizontal gene 365	0.582271	Gammaproteobacteria	Chromosome	+	4894181	4895782	Acetaldehyde dehydrogenase (EC 1.2.1.10) @ Acetaldehyde dehydrogenase (EC 1.2.1.10), ethanolamine utilization cluster	idu(2);Pyruvate_metabolism_II:_acetyl-CoA,_acetogenesis_from_pyruvate idu(2);Fermentations:_Lactate idu(2);Fermentations:_Mixed_acid idu(2);Biphenyl_Degradation idu(2);Butanol_Biosynthesis
Horizontal gene 366	0.52121	Gammaproteobacteria	Chromosome	+	4897395	4900781	Choline trimethylamine-lyase
Horizontal gene 367	0.586023	Gammaproteobacteria	Chromosome	+	4902222	4902842	PduL-like protein clustered with choline trimethylamine-lyase
Horizontal gene 368	0.561036	Enterobacterales	Chromosome	+	4952607	4954967	Type I restriction-modification system, DNA-methyltransferase subunit M (EC 2.1.1.72)	icw(1);Restriction-Modification_System icw(1);Type_I_Restriction-Modification
Horizontal gene 369	0.527921	Enterobacterales	Chromosome	+	4956325	4959573	Type I restriction-modification system, restriction subunit R (EC 3.1.21.3)	isu;Restriction-Modification_System isu;Type_I_Restriction-Modification
Horizontal gene 370	0.552355	Enterobacterales	Chromosome	-	4973161	4974060	Inosose dehydratase (EC 4.2.1.44)
Horizontal gene 371	0.577226	Proteus sp. HMSC10D02	Chromosome	-	4975010	4976023	Myo-inositol 2-dehydrogenase 1 (EC 1.1.1.18)
Horizontal gene 372	0.523224	Enterobacterales	Chromosome	-	4976070	4978010	3D-(3,5/4)-trihydroxycyclohexane-1,2-dione hydrolase (EC 3.7.1.22)
Horizontal gene 373	0.478978	cellular organisms	Chromosome	-	5044220	5045152	Dihydrodipicolinate synthase family
Horizontal gene 374	0.507346	Enterobacterales	Chromosome	+	5050635	5052644	beta-galactosidase (EC 3.2.1.23)
Horizontal gene 375	0.447168	Bacteria	Chromosome	-	5066346	5066573	SSU ribosomal protein S18p @ SSU ribosomal protein S18p, zinc-independent	icw(1);Ribosome_SSU_bacterial icw(1);Ribosome_SSU_bacterial icw(1);Primosomal_replication_protein_N_clusters_with_ribosomal_proteins
Horizontal gene 376	0.548185	Enterobacterales	Chromosome	+	5148401	5149084	Integral membrane protein TerC
Horizontal gene 377	0.540974	Proteobacteria	Chromosome	-	5293141	5293413	DNA-binding protein HU-alpha	isu;DNA_structural_proteins,_bacterial
Horizontal gene 378	0.507321	Proteobacteria	Chromosome	-	5316099	5316464	LSU ribosomal protein L7p/L12p (P1/P2)
Horizontal gene 379	0.50328	Proteobacteria	Chromosome	+	5446887	5447261	4-carboxymuconolactone decarboxylase (EC 4.1.1.44)	idu(3);Protocatechuate_branch_of_beta-ketoadipate_pathway
Horizontal gene 380	0.552788	Proteobacteria	Chromosome	+	5546650	5546889	ATP synthase F0 sector subunit c (EC 3.6.3.14)	isu;F0F1-type_ATP_synthase

## Sheet: Table S3
Supplementary Table S3 The list of the sequences in the current study.
Public genome sequences in Fig. 2C obtained from the GenBank database in NCBI		Public genome sequences in Fig. 3A obtained from the GenBank database in NCBI
Accession No.	Strain name	Accession No.	Subspecies	Strain name
GCA_002903045.1	K. intestini ENNIH2	GCA_001548315.1	K. variicola subsp tropica	YH43
GCA_000829965.1	R. terrigena S12	GCA_900622625.1	K. variicola subsp variicola	03-311-0071
GCA_006711645.1	R. electrica DSM-102253	GCA_008693465.1	K. variicola subsp variicola	FDAARGOS_627
GCA_000367425.1	R. ornithinolytica B6	GCA_000019565.1	K. variicola subsp variicola	342
GCA_000783935.2	R. planticola FDAARGOS 64	GCA_000000001.1	K. variicola subsp variicola	ZH07
GCA_000240325.1	K. michiganensis KCTC-1686	GCA_002156765.1	K. variicola subsp variicola	KPN1481
GCA_001548355.1	K. grimontii JKo3	GCA_002852915.4	K. variicola subsp variicola	WCHKV030666
GCA_000215745.1	K. aerogenes KCTC-2190	GCA_004014895.1	K. variicola subsp variicola	15WZ-82
GCA_001548315.1	K. variicola subsp tropica YH43	GCA_003290425.1	K. variicola subsp variicola	E57-7
GCA_000000001.1	K. variicola subsp variicola ZH07	GCA_900622585.1	K. variicola subsp variicola	AJ055
GCA_000828055.2	K. variicola subsp variicola DSM-15968	GCA_001989495.1	K. variicola subsp variicola	GJ1
GCA_002269255.1	K. quasivariicola KPN1705	GCA_001989515.1	K. variicola subsp variicola	GJ2
GCA_003285165.1	K. quasipneumoniae subsp quasipneumoniae A708	GCA_001989535.1	K. variicola subsp variicola	GJ3
GCA_001278905.1	K. quasipneumoniae subsp similipneumoniae HKUOPLA	GCA_900622595.1	K. variicola subsp variicola	AJ292
GCA_000009885.1	K. pneumoniae subsp pneumoniae NTUH-K2044	GCA_009648975.1	K. variicola subsp variicola	LEMB11
GCA_003660205.1	K. pneumoniae subsp ozaenae INF237	GCA_000714635.1	K. variicola subsp variicola	KP5-1
GCA_003855335.1	K. pneumoniae subsp rhinoscleromatis KP	GCA_002164805.3	K. variicola subsp variicola	WCHKP19
		GCA_900622615.1	K. variicola subsp variicola	04153260899A
		GCA_000812205.2	K. variicola subsp variicola	DX120E
		GCA_901421915.1	K. variicola subsp variicola	NCTC_9178
		GCA_000025465.1	K. variicola subsp variicola	At-22
		GCA_003429625.1	K. variicola subsp variicola	X39
		GCA_001969305.1	K. variicola subsp variicola	LMG_23571
		GCA_900636185.1	K. variicola subsp variicola	NCTC_9668
		GCA_000828055.2	K. variicola subsp variicola	DSM_15968
		GCA_003285185.1	K. variicola subsp variicola	13450
		GCA_009497715.1	K. variicola subsp variicola	13450-1

## Sheet: Table S4
Supplementary Table S4 The list of the positively selected gene pairs (Ka/Ks > 1) between ZH07 and KPN1481.
Pairwise orthologs	ZH07						Klebsiella variicola subsp.variicola KPN1481						Ka	Ks	Ka/Ks rate
	Location	Strain	Strand	Start	End	Function	Location_ID	Strain	Strand	Start	End	Function
orthologous gene pair 1	Chromosome	ZH07	-	2388925	2389761	MBL-fold metallo-hydrolase superfamily	CP020847.1	Klebsiella variicola subsp.variicola KPN1481	+	43918	44754	MBL-fold metallo-hydrolase superfamily	0.0114019	0.00934639	1.21992
orthologous gene pair 2	Chromosome	ZH07	+	2368037	2369569	Uncharacterized MFS-type transporter	CP020847.1	Klebsiella variicola subsp.variicola KPN1481	-	64105	64878	Uncharacterized MFS-type transporter	3.14138	1.88205	1.66912
orthologous gene pair 3	Chromosome	ZH07	+	2304984	2305391	Gluconate 2-dehydrogenase (EC 1.1.99.3), membrane-bound, gamma subunit	CP020847.1	Klebsiella variicola subsp.variicola KPN1481	-	128285	129040	Gluconate 2-dehydrogenase (EC 1.1.99.3), membrane-bound, gamma subunit	5.88419	3.01784	1.9498
orthologous gene pair 4	Chromosome	ZH07	+	2077591	2078523	LysR-family transcriptional regulator KPN_02283	CP020847.1	Klebsiella variicola subsp.variicola KPN1481	-	347368	348051	LysR-family transcriptional regulator KPN_02283	4.57815	3.79978	1.20485
orthologous gene pair 5	Chromosome	ZH07	+	1896007	1897380	Putative sugar transporter	CP020847.1	Klebsiella variicola subsp.variicola KPN1481	-	565526	566614	Putative sugar transporter	4.95197	1.74656	2.83528
orthologous gene pair 6	Chromosome	ZH07	-	1444325	1445521	Cyanate transport protein CynX	CP020847.1	Klebsiella variicola subsp.variicola KPN1481	+	958645	959481	Cyanate transport protein CynX	2.44853	2.10571	1.16281
orthologous gene pair 7	Chromosome	ZH07	-	1057049	1058251	Putative membrane transport protein	CP020847.1	Klebsiella variicola subsp.variicola KPN1481	+	1340082	1340969	Putative membrane transport protein	1.73419	1.41827	1.22275
orthologous gene pair 8	Chromosome	ZH07	-	998493	1000436	ABC transporter, substrate-binding protein (cluster 10, nitrate/sulfonate/bicarbonate)	CP020847.1	Klebsiella variicola subsp.variicola KPN1481	+	1397903	1399522	ABC transporter, substrate-binding protein (cluster 10, nitrate/sulfonate/bicarbonate)	3.61469	1.06024	3.40931
orthologous gene pair 9	Chromosome	ZH07	-	966082	969417	T6SS component TssM (IcmF/VasK)	CP020847.1	Klebsiella variicola subsp.variicola KPN1481	+	1428598	1431933	T6SS component TssM (IcmF/VasK)	0.00165198	0.00110094	1.50052
orthologous gene pair 10	Chromosome	ZH07	+	943333	943473	hypothetical protein	CP020847.1	Klebsiella variicola subsp.variicola KPN1481	-	1454540	1454653	hypothetical protein	0.0593675	0.0517114	1.14805
orthologous gene pair 11	Chromosome	ZH07	+	850141	852621	Outer membrane usher protein YehB	CP020847.1	Klebsiella variicola subsp.variicola KPN1481	-	1545377	1547545	Outer membrane usher protein YehB	5.36005	1.84078	2.91184
orthologous gene pair 12	Chromosome	ZH07	-	298239	298892	Mg/Co/Ni transporter MgtE, CBS domain-containing	CP020847.1	Klebsiella variicola subsp.variicola KPN1481	+	2117607	2118620	Mg/Co/Ni transporter MgtE, CBS domain-containing	3.40403	1.53519	2.21733
orthologous gene pair 13	Chromosome	ZH07	+	260720	262726	c-di-GMP phosphodiesterase (EC 3.1.4.52) => PdeK	CP020847.1	Klebsiella variicola subsp.variicola KPN1481	-	2153772	2155463	c-di-GMP phosphodiesterase (EC 3.1.4.52) => PdeK	2.94562	1.05403	2.79462
orthologous gene pair 14	Chromosome	ZH07	+	4289361	4290704	Succinate dehydrogenase/fumarate reductase, flavoprotein subunit	CP020847.1	Klebsiella variicola subsp.variicola KPN1481	-	3665805	3667496	Succinate dehydrogenase/fumarate reductase, flavoprotein subunit	5.08663	1.60832	3.16269
orthologous gene pair 15	Chromosome	ZH07	-	3832197	3835004	2-oxoglutarate dehydrogenase E1 component (EC 1.2.4.2)	CP020847.1	Klebsiella variicola subsp.variicola KPN1481	+	4076583	4078673	2-oxoglutarate dehydrogenase E1 component (EC 1.2.4.2)	4.30641	1.34254	3.20767
orthologous gene pair 16	Chromosome	ZH07	-	3799690	3800685	6-phosphogluconolactonase (EC 3.1.1.31)	CP020847.1	Klebsiella variicola subsp.variicola KPN1481	+	4110556	4111230	6-phosphogluconolactonase (EC 3.1.1.31)	2.60641	2.00245	1.30161
orthologous gene pair 17	Chromosome	ZH07	+	3521352	3522476	Carnitine monooxygenase, oxygenase component CntA	CP020847.1	Klebsiella variicola subsp.variicola KPN1481	-	4388957	4389826	Carnitine monooxygenase, oxygenase component CntA	4.78631	2.34879	2.03778
orthologous gene pair 18	Chromosome	ZH07	+	3386885	3387079	Uncharacterized protein, YdfD family	CP020847.1	Klebsiella variicola subsp.variicola KPN1481	-	4524223	4524417	Uncharacterized protein, YdfD family	0.0359055	0.0207264	1.73235
orthologous gene pair 19	Chromosome	ZH07	-	3365682	3367403	Phage head, terminase DNA packaging protein A	CP020847.1	Klebsiella variicola subsp.variicola KPN1481	+	4560424	4561482	Phage head, terminase DNA packaging protein A	4.85943	2.4972	1.94595
orthologous gene pair 20	Chromosome	ZH07	-	3291262	3292359	CTP synthase (EC 6.3.4.2)	CP020847.1	Klebsiella variicola subsp.variicola KPN1481	+	4635175	4636272	CTP synthase (EC 6.3.4.2)	0.00379019	0.00332712	1.13918
orthologous gene pair 21	Chromosome	ZH07	-	2996786	2996899	hypothetical protein	CP020847.1	Klebsiella variicola subsp.variicola KPN1481	+	4973096	4973209	hypothetical protein	0.0384789	0.0330128	1.16557
orthologous gene pair 22	Chromosome	ZH07	+	2942420	2942794	FIG00732693: hypothetical protein	CP020847.1	Klebsiella variicola subsp.variicola KPN1481	-	5039023	5039763	Oxidoreductase, short-chain dehydrogenase/reductase family	2.18085	1.71636	1.27063
orthologous gene pair 23	Chromosome	ZH07	-	2764458	2765780	Toxin HigB / Protein kinase domain of HipA	CP020847.1	Klebsiella variicola subsp.variicola KPN1481	+	5214253	5215233	Toxin HigB / Protein kinase domain of HipA	4.77808	1.22799	3.89098
orthologous gene pair 24	Chromosome	ZH07	-	2540953	2541714	uncharacterized peroxidase-related enzyme	CP020847.1	Klebsiella variicola subsp.variicola KPN1481	+	5431046	5432137	uncharacterized peroxidase-related enzyme	2.11638	2.09044	1.01241
orthologous gene pair 25	Chromosome	ZH07	-	2493955	2494650	Methyltransferase type 11	CP020847.1	Klebsiella variicola subsp.variicola KPN1481	+	5478108	5478557	Methyltransferase type 11	4.28166	1.43952	2.97436
orthologous gene pair 26	Chromosome	ZH07	-	2447420	2448160	Protocatechuate 3,4-dioxygenase beta chain (EC 1.13.11.3)	CP020847.1	Klebsiella variicola subsp.variicola KPN1481	+	5524985	5525335	Protocatechuate 3,4-dioxygenase beta chain (EC 1.13.11.3)	3.75151	2.06307	1.81842

## Sheet: Table S5
Supplementary Table S5 The list of genes identified in the ZH07 genome with predicted functions involved in plant growth-promotion
Functional category	ORF	Gene	Location	Strand	Start	End	Product
Iron acquisition	ORF1057	sitD	chromosome	-	1077924	1078778	Manganese ABC transporter, inner membrane permease protein SitD
	ORF1058	sitC	chromosome	-	1078772	1079620	Manganese ABC transporter, inner membrane permease protein SitC
	ORF1059	sitB	chromosome	-	1079617	1080438	Manganese ABC transporter, ATP-binding protein SitB
	ORF1060	sitA	chromosome	-	1080435	1081352	Manganese ABC transporter, periplasmic-binding protein SitA
Indole acetic acid synthesis	ORF1399	ipdC	chromosome	+	1435629	1437290	Pyruvate decarboxylase (EC 4.1.1.1); Alpha-keto-acid decarboxylase (EC 4.1.1.-)
	ORF2689	amiE	chromosome	+	2733597	2735111	Amidase clustered with urea ABC transporter and nitrile hydratase functions
	ORF2690	nthA	chromosome	+	2735136	2735744	Cobalt-containing nitrile hydratase subunit alpha (EC 4.2.1.84)
	ORF2691	nthB	chromosome	+	2735760	2736413	Cobalt-containing nitrile hydratase subunit beta (EC 4.2.1.84)
	ORF1148	aldh	chromosome	+	1165579	1167099	Aldehyde dehydrogenase (EC 1.2.1.3)
	ORF3973	aldh1	chromosome	-	4059405	4060889	Aldehyde dehydrogenase (EC 1.2.1.3)
Nitrogen fixation	ORF1768	nifQ	chromosome	-	1822455	1822970	Nitrogenase FeMo-cofactor synthesis molybdenum delivery protein NifQ
	ORF1769	nifB	chromosome	-	1822970	1824376	Nitrogenase FeMo-cofactor synthesis FeS core scaffold and assembly protein NifB
	ORF1770	nifA	chromosome	-	1824541	1826115	Nitrogenase (molybdenum-iron)-specific transcriptional regulator NifA
	ORF1771	nifL	chromosome	-	1826112	1827596	PAS/PAC sensor protein
	ORF1772	nifF	chromosome	+	1827916	1828446	Flavodoxin 1
	ORF1773	nifM	chromosome	-	1828469	1829269	Protein nifM
	ORF1774	nifZ	chromosome	-	1829269	1829712	NifZ protein
	ORF1775	nifW	chromosome	-	1829709	1829966	Nitrogenase-stabilizing/protective protein nifW
	ORF1776	nifV	chromosome	-	1829969	1831111	Homocitrate synthase (EC 2.3.3.14)
	ORF1777	nifS	chromosome	-	1831127	1832329	Cysteine desulfurase (EC 2.8.1.7) => NifS
	ORF1778	nifU	chromosome	-	1832345	1833184	Iron-sulfur cluster assembly scaffold protein NifU
	ORF1779	nifX	chromosome	-	1833379	1833849	Nitrogenase FeMo-cofactor carrier protein NifX
	ORF1780	nifN	chromosome	-	1833836	1835221	Nitrogenase FeMo-cofactor scaffold and assembly protein NifN
	ORF1781	nifE	chromosome	-	1835231	1836604	Nitrogenase FeMo-cofactor scaffold and assembly protein NifE
	ORF1782	nifY	chromosome	-	1837169	1837831	Nitrogenase FeMo-cofactor carrier protein NifX
	ORF1783	nifT	chromosome	-	1837842	1838060	NifT protein
	ORF1784	nifK	chromosome	-	1838100	1839662	Nitrogenase (molybdenum-iron) beta chain (EC 1.18.6.1)
	ORF1785	nifD	chromosome	-	1839718	1841166	Nitrogenase (molybdenum-iron) alpha chain (EC 1.18.6.1)
	ORF1786	nifH	chromosome	-	1841183	1842064	Nitrogenase (molybdenum-iron) reductase and maturation protein NifH
	ORF1787	nifJ	chromosome	+	1842469	1845984	Pyruvate-flavodoxin oxidoreductase
	ORF2379	rnfE	chromosome	-	2427265	2427963	Electron transport complex protein RnfE
	ORF2380	rnfG	chromosome	-	2427966	2428589	Electron transport complex protein RnfG
	ORF2381	rnfD	chromosome	-	2428597	2429649	Electron transport complex protein RnfD
	ORF2382	rnfC	chromosome	-	2429650	2431809	Electron transport complex protein RnfC
	ORF2383	rnfB	chromosome	-	2431802	2432380	Electron transport complex protein RnfB
	ORF2384	rnfA	chromosome	-	2432380	2432961	Electron transport complex protein RnfA
Phosphonate solubilization and assimilation	ORF2545	pqqF	chromosome	-	2585526	2587811	Coenzyme PQQ synthesis protein F
	ORF2546	pqqE	chromosome	-	2587811	2588953	Coenzyme PQQ synthesis protein E
	ORF2547	pqqD	chromosome	-	2588940	2589218	Coenzyme PQQ synthesis protein D
	ORF2548	pqqC	chromosome	-	2589221	2589976	Pyrroloquinoline-quinone synthase (EC 1.3.3.11)
	ORF2549	pqqB	chromosome	-	2589970	2590896	Coenzyme PQQ synthesis protein B
	ORF4323	phnC	chromosome	+	4387316	4388158	Phosphonate ABC transporter ATP-binding protein PhnC (TC 3.A.1.9.1)
	ORF4324	phnD	chromosome	+	4388181	4389119	Phosphonate ABC transporter substrate-binding protein PhnD (TC 3.A.1.9.1)
	ORF4325	phnE	chromosome	+	4389187	4390059	Phosphonate ABC transporter permease protein PhnE2 (TC 3.A.1.9.1)
	ORF4326	phnE1	chromosome	+	4390056	4390940	Phosphonate ABC transporter permease protein PhnE1 (TC 3.A.1.9.1)
	ORF4534	gcd	chromosome	+	4602351	4604741	Glucose dehydrogenase, PQQ-dependent (EC 1.1.5.2)
	ORF5038	phnA	chromosome	+	5158581	5158916	Protein PhnA
	ORF5039	phnB	chromosome	+	5159145	5159579	Protein PhnB
	ORF5040	phnF	chromosome	+	5159735	5160460	Transcriptional regulator PhnF
	ORF5041	phnG	chromosome	+	5160461	5160913	Alpha-D-ribose 1-methylphosphonate 5-triphosphate synthase subunit PhnG (EC 2.7.8.37)
	ORF5042	phnH	chromosome	+	5160910	5161494	Alpha-D-ribose 1-methylphosphonate 5-triphosphate synthase subunit PhnH (EC 2.7.8.37)
	ORF5043	phnI	chromosome	+	5161495	5162559	Alpha-D-ribose 1-methylphosphonate 5-triphosphate synthase subunit PhnI (EC 2.7.8.37)
	ORF5044	phnJ	chromosome	+	5162552	5163400	Alpha-D-ribose 1-methylphosphonate 5-phosphate C-P lyase (EC 4.7.1.1)
	ORF5045	phnK	chromosome	+	5163397	5164155	Phosphonates utilization ATP-binding protein PhnK
	ORF5046	phnL	chromosome	+	5164263	5164943	Alpha-D-ribose 1-methylphosphonate 5-triphosphate synthase subunit PhnL (EC 2.7.8.37)
	ORF5047	phnM	chromosome	+	5164940	5166076	Alpha-D-ribose 1-methylphosphonate 5-triphosphate diphosphatase (EC 3.6.1.63)
	ORF5048	phnN	chromosome	+	5166076	5166639	Ribose 1,5-bisphosphate phosphokinase PhnN (EC 2.7.4.23)
	ORF5049	phnP	chromosome	+	5166655	5167413	Metal-dependent hydrolases of the beta-lactamase superfamily I; PhnP protein
	ORF5386	pstS	chromosome	+	5556690	5557730	Phosphate ABC transporter, substrate-binding protein PstS (TC 3.A.1.7.1)
	ORF5387	pstC	chromosome	+	5557859	5558818	Phosphate ABC transporter, permease protein PstC (TC 3.A.1.7.1)
	ORF5388	pstA	chromosome	+	5558818	5559708	Phosphate ABC transporter, permease protein PstA (TC 3.A.1.7.1)
	ORF5389	pstB	chromosome	+	5559756	5560529	Phosphate ABC transporter, ATP-binding protein PstB (TC 3.A.1.7.1)
	ORF5390	phoU	chromosome	+	5560580	5561305	Phosphate transport system regulatory protein PhoU

## Sheet: Table S6
Supplementary Table S6 Potential secondary metabolite region identified in ZH07
Region	Type	Location	From	To	Most similar known cluster	Known cluster type	Similarity
Secondary metabolite region 1	redox-cofactor	Chromosome	2577811	2599976	lankacidin C	NRP + Polyketide	0.13
Secondary metabolite region 2	butyrolactone	Chromosome	2972141	2982926
Secondary metabolite region 3	thiopeptide	Chromosome	3604106	3630375	O-antigen	Saccharide	0.14
Secondary metabolite region 4	NRPS	Chromosome	3952438	3996319	turnerbactin	NRP	0.23
Secondary metabolite region 5	RiPP-like	Chromosome	5512569	5523192

## Sheet: Table S7
Supplementary Table S7 The list of genes identified in the ZH07 genome with predicted functions involved in aromatic xenobiotic biodegradation.
Functional category	ORF	Gene	Location	Strand	Start	End	Product
Cinnamic acid degradation	ORF2181	mhpR	chromosome	-	2237911	2238723	Mhp operon transcriptional activator
	ORF2182	mhpA	chromosome	+	2238901	2240565	3-(3-hydroxyphenyl)propanoate hydroxylase (EC 1.14.13.127)
	ORF2183	mhpB	chromosome	+	2240567	2241511	3-carboxyethylcatechol 2,3-dioxygenase (EC 1.13.11.16)
	ORF2184	mhpC	chromosome	+	2241529	2242395	2-hydroxy-6-oxonona-2,4-dienedioate hydrolase (EC 3.7.1.14)
	ORF2185	mhpD	chromosome	+	2242406	2243212	2-keto-4-pentenoate hydratase (EC 4.2.1.80)
	ORF2186	mhpF	chromosome	+	2243205	2244155	Acetaldehyde dehydrogenase, acetylating, (EC 1.2.1.10) in gene cluster for degradation of phenols, cresols, catechol
	ORF2187	mhpE	chromosome	+	2244152	2245168	4-hydroxy-2-oxovalerate aldolase (EC 4.1.3.39)
	ORF2188	mhpT	chromosome	+	2245244	2246440	3-(3-hydroxyphenyl)propionate transporter, MFS-type
Benzoic acid / catechol degradation	ORF2482	pcaR	chromosome	-	2524153	2524950	Pca regulon regulatory protein PcaR
	ORF2483	catB	chromosome	+	2525206	2526324	Muconate cycloisomerase (EC 5.5.1.1)
	ORF2484	catC	chromosome	+	2526337	2526627	Muconolactone isomerase (EC 5.3.3.4)
	ORF2485	catA	chromosome	+	2526697	2527623	Catechol 1,2-dioxygenase (EC 1.13.11.1)
	ORF2486	benA	chromosome	+	2527733	2529115	Benzoate 1,2-dioxygenase alpha subunit (EC 1.14.12.10)
	ORF2487	benB	chromosome	+	2529115	2529600	Benzoate 1,2-dioxygenase beta subunit (EC 1.14.12.10)
	ORF2488	benC	chromosome	+	2529610	2530626	Benzoate 1,2-dioxygenase, ferredoxin reductase component
	ORF2489	benD	chromosome	+	2530636	2531409	1,2-dihydroxycyclohexa-3,5-diene-1-carboxylate dehydrogenase (EC 1.3.1.25)
Salicylic acid degradation	ORF2729	nahG	chromosome	+	2768921	2770075	Salicylate Hydroxylase
Vanillic acid degradation	ORF2731	vanA	chromosome	+	2771086	2772141	Vanillate O-demethylase oxygenase subunit (EC 1.14.13.82)
	ORF2732	vanB	chromosome	+	2772153	2773127	Flavodoxin reductases (ferredoxin-NADPH reductases) family 1; Vanillate O-demethylase oxidoreductase (EC 1.14.13.-)
protocatechuic acid degradation	ORF2401	pcaG	chromosome	-	2446803	2447423	Protocatechuate 3,4-dioxygenase alpha chain (EC 1.13.11.3)
	ORF2402	pcaH	chromosome	-	2447420	2448160	Protocatechuate 3,4-dioxygenase beta chain (EC 1.13.11.3)
	ORF2888	pcaC	chromosome	-	2918024	2918413	4-carboxymuconolactone decarboxylase (EC 4.1.1.44)
	ORF2889	pcaD	chromosome	-	2918403	2919170	Beta-ketoadipate enol-lactone hydrolase (EC 3.1.1.24)
	ORF2890	pcaB	chromosome	-	2919160	2920512	3-carboxy-cis,cis-muconate cycloisomerase (EC 5.5.1.2)
	ORF2891	pcaF	chromosome	-	2920522	2921724	Acetyl-CoA acetyltransferase (EC 2.3.1.9) @ 3-oxoadipyl-CoA thiolase (EC 2.3.1.174)
	ORF2892	pcaJ	chromosome	-	2921735	2922391	3-oxoadipate CoA-transferase subunit B (EC 2.8.3.6)
	ORF2893	pcaI	chromosome	-	2922402	2923088	3-oxoadipate CoA-transferase subunit A (EC 2.8.3.6)
	ORF2894	pcaR	chromosome	+	2923258	2924064	Pca regulon regulatory protein PcaR
Phenylacetic acid degradation	ORF2950	hipA	chromosome	+	2984909	2985226	RelE-like translational repressor toxin
	ORF2951	hipB	chromosome	+	2985242	2985526	Antitoxin to RelE-like translational repressor toxin
	ORF2952	paaY	chromosome	-	2985559	2986155	Phenylacetic acid degradation protein PaaY
	ORF2953	paaX	chromosome	-	2986165	2987100	Phenylacetic acid degradation operon negative regulatory protein PaaX
	ORF2954	paaK	chromosome	-	2987191	2988507	Phenylacetate-coenzyme A ligase (EC 6.2.1.30)
	ORF2955	paaJ	chromosome	-	2988534	2989739	3-oxoadipyl-CoA thiolase (EC 2.3.1.174) @ 3-oxo-5,6-dehydrosuberyl-CoA thiolase (EC 2.3.1.223)
	ORF2956	paaI	chromosome	-	2989739	2990161	Acyl-coenzyme A thioesterase PaaD (Pse.pu.) (E. coli PaaI)
	ORF2957	paaH	chromosome	-	2990151	2991569	3-hydroxyadipyl-CoA dehydrogenase
	ORF2958	paaG	chromosome	-	2991573	2992361	1,2-epoxyphenylacetyl-CoA isomerase (EC 5.3.3.18)
	ORF2959	paaF	chromosome	-	2992364	2993131	2,3-dehydroadipyl-CoA hydratase (EC 4.2.1.17)
	ORF2960	paaE	chromosome	-	2993128	2994198	1,2-phenylacetyl-CoA epoxidase, subunit E (EC 1.14.13.149)
	ORF2961	paaD	chromosome	-	2994206	2994703	1,2-phenylacetyl-CoA epoxidase, subunit D (EC 1.14.13.149)
	ORF2962	paaC	chromosome	-	2994715	2995470	1,2-phenylacetyl-CoA epoxidase, subunit C (EC 1.14.13.149)
	ORF2963	paaB	chromosome	-	2995478	2995765	1,2-phenylacetyl-CoA epoxidase, subunit B (EC 1.14.13.149)
	ORF2964	paaA	chromosome	-	2995777	2996799	1,2-phenylacetyl-CoA epoxidase, subunit A (EC 1.14.13.149)
	ORF2965	ORF	chromosome	-	2996786	2996899	hypothetical protein
	ORF2966	paaZ	chromosome	+	2996993	2999038	3-oxo-5,6-dehydrosuberyl-CoA semialdehyde dehydrogenase (EC 1.2.1.91) / 2-oxepin-2(3H)-ylideneacetyl-CoA hydrolase (EC 3.3.2.12)
p-hydroxybenzoic acid degradation	ORF4727	pobR	chromosome	-	4812992	4813873	Transcriptional regulator PobR, AraC family
	ORF4728	pobA	chromosome	-	4813890	4815074	P-hydroxybenzoate hydroxylase (EC 1.14.13.2)
PcaK_transporter	ORF45	pcaK1	chromosome	+	43149	44519	Gallate permease/4-hydroxybenzoate transporter
	ORF198	pcaK2	chromosome	-	207612	208967	4-hydroxybenzoate transporter
	ORF4225	pcaK3	chromosome	+	4291593	4292957	4-hydroxybenzoate transporter
